# Supplementary material for: Edwardsiella Comparative Phylogenomics Reveal the New Intra/Inter-Species Taxonomic Relationships, Virulence Evolution and Niche Adaptation Mechanisms
Source: PLoS One. 2012 May 10;7(5):e36987. doi: 10.1371/journal.pone.0036987 (PMC3349661; doi:10.1371/journal.pone.0036987)
Supplement: Table S2 — RAST annotation of the genomes of the Edwardsiella strains. (XLS) [file pone.0036987.s006.xls]

## Sheet: Gene prediction
80813	contig00003	3	95	+	fig|667120.3.peg.1	hypothetical protein
80813	contig00003	386	697	+	fig|667120.3.peg.2	SSU ribosomal protein S10p (S20e)
80813	contig00003	730	1359	+	fig|667120.3.peg.3	LSU ribosomal protein L3p (L3e)
80813	contig00003	1370	1975	+	fig|667120.3.peg.4	LSU ribosomal protein L4p (L1e)
80813	contig00003	1972	2274	+	fig|667120.3.peg.5	LSU ribosomal protein L23p (L23Ae)
80813	contig00003	2294	3118	+	fig|667120.3.peg.6	LSU ribosomal protein L2p (L8e)
80813	contig00003	3262	3411	+	fig|667120.3.peg.7	SSU ribosomal protein S19p (S15e)
80813	contig00003	3426	3758	+	fig|667120.3.peg.8	LSU ribosomal protein L22p (L17e)
80813	contig00003	3776	4477	+	fig|667120.3.peg.9	SSU ribosomal protein S3p (S3e)
80813	contig00003	4490	4900	+	fig|667120.3.peg.10	LSU ribosomal protein L16p (L10e)
80813	contig00003	4900	5091	+	fig|667120.3.peg.11	LSU ribosomal protein L29p (L35e)
80813	contig00003	5091	5345	+	fig|667120.3.peg.12	SSU ribosomal protein S17p (S11e)
80813	contig00003	5512	5883	+	fig|667120.3.peg.13	LSU ribosomal protein L14p (L23e)
80813	contig00003	5895	6209	+	fig|667120.3.peg.14	LSU ribosomal protein L24p (L26e)
80813	contig00003	6224	6763	+	fig|667120.3.peg.15	LSU ribosomal protein L5p (L11e)
80813	contig00003	6777	7082	+	fig|667120.3.peg.16	SSU ribosomal protein S14p (S29e)
80813	contig00003	7116	7508	+	fig|667120.3.peg.17	SSU ribosomal protein S8p (S15Ae)
80813	contig00003	7521	8054	+	fig|667120.3.peg.18	LSU ribosomal protein L6p (L9e)
80813	contig00003	8064	8417	+	fig|667120.3.peg.19	LSU ribosomal protein L18p (L5e)
80813	contig00003	8432	8932	+	fig|667120.3.peg.20	SSU ribosomal protein S5p (S2e)
80813	contig00003	8939	9118	+	fig|667120.3.peg.21	LSU ribosomal protein L30p (L7e)
80813	contig00003	9122	9556	+	fig|667120.3.peg.22	LSU ribosomal protein L15p (L27Ae)
80813	contig00003	9564	10895	+	fig|667120.3.peg.23	Preprotein translocase secY subunit (TC 3.A.5.1.1)
80813	contig00003	10929	11045	+	fig|667120.3.peg.24	LSU ribosomal protein L36p
80813	contig00003	11192	11548	+	fig|667120.3.peg.25	SSU ribosomal protein S13p (S18e)
80813	contig00003	11565	11954	+	fig|667120.3.peg.26	SSU ribosomal protein S11p (S14e)
80813	contig00003	11985	12605	+	fig|667120.3.peg.27	SSU ribosomal protein S4p (S9e)
80813	contig00003	12631	13620	+	fig|667120.3.peg.28	DNA-directed RNA polymerase alpha subunit (EC 2.7.7.6)	Ontology_term=KEGG_ENZYME:2.7.7.6
80813	contig00003	13661	14047	+	fig|667120.3.peg.29	LSU ribosomal protein L17p
80813	contig00003	14169	14543	+	fig|667120.3.peg.30	Putative cytoplasmic protein
80813	contig00003	14546	15007	+	fig|667120.3.peg.31	HTH-type transcriptional regulator zntR
80813	contig00003	15042	15449	-	fig|667120.3.peg.32	Large-conductance mechanosensitive channel
80813	contig00003	15526	16971	-	fig|667120.3.peg.33	Potassium uptake protein TrkH
80813	contig00003	16980	18356	-	fig|667120.3.peg.34	Trk system potassium uptake protein TrkA
80813	contig00003	18409	19701	-	fig|667120.3.peg.35	Ribosomal RNA small subunit methyltransferase B (EC 2.1.1.-)	Ontology_term=KEGG_ENZYME:2.1.1.-
80813	contig00003	19845	20792	-	fig|667120.3.peg.36	Methionyl-tRNA formyltransferase (EC 2.1.2.9)	Ontology_term=KEGG_ENZYME:2.1.2.9
80813	contig00003	20812	21327	-	fig|667120.3.peg.37	Peptide deformylase (EC 3.5.1.88)	Ontology_term=KEGG_ENZYME:3.5.1.88
80813	contig00003	21450	22562	+	fig|667120.3.peg.38	Rossmann fold nucleotide-binding protein Smf possibly involved in DNA uptake
80813	contig00003	22534	23004	+	fig|667120.3.peg.39	Protein of unknown function Smg
80813	contig00003	23041	23601	+	fig|667120.3.peg.40	Similar to C-terminal Zn-finger domain of DNA topoisomerase I
80813	contig00003	23612	24181	+	fig|667120.3.peg.41	Sua5 YciO YrdC YwlC family protein
80813	contig00003	24185	25000	+	fig|667120.3.peg.42	Shikimate 5-dehydrogenase I alpha (EC 1.1.1.25)	Ontology_term=KEGG_ENZYME:1.1.1.25
80813	contig00003	24997	25278	+	fig|667120.3.peg.43	Putative periplasmic protein
80813	contig00003	25242	25796	-	fig|667120.3.peg.44	carbonic anhydrase2C family 3
80813	contig00006	3	95	+	fig|667120.3.peg.45	hypothetical protein
80813	contig00006	439	774	+	fig|667120.3.peg.46	Preprotein translocase subunit SecE (TC 3.A.5.1.1)
80813	contig00006	776	1321	+	fig|667120.3.peg.47	Transcription antitermination protein NusG
80813	contig00006	1482	1910	+	fig|667120.3.peg.48	LSU ribosomal protein L11p (L12e)
80813	contig00006	1914	2618	+	fig|667120.3.peg.49	LSU ribosomal protein L1p (L10Ae)
80813	contig00006	2935	3432	+	fig|667120.3.peg.50	LSU ribosomal protein L10p (P0)
80813	contig00006	3499	3867	+	fig|667120.3.peg.51	50S ribosomal subunit protein L7/L12
80813	contig00006	4199	8227	+	fig|667120.3.peg.52	DNA-directed RNA polymerase beta subunit (EC 2.7.7.6)	Ontology_term=KEGG_ENZYME:2.7.7.6
80813	contig00006	8307	12527	+	fig|667120.3.peg.53	DNA-directed RNA polymerase beta' subunit (EC 2.7.7.6)	Ontology_term=KEGG_ENZYME:2.7.7.6
80813	contig00006	12777	14708	-	fig|667120.3.peg.54	Thiamin biosynthesis protein ThiC
80813	contig00006	15100	15873	+	fig|667120.3.peg.55	NADH pyrophosphatase (EC 3.6.1.22)	Ontology_term=KEGG_ENZYME:3.6.1.22
80813	contig00006	15921	16985	+	fig|667120.3.peg.56	Uroporphyrinogen III decarboxylase (EC 4.1.1.37)	Ontology_term=KEGG_ENZYME:4.1.1.37
80813	contig00006	17000	17686	+	fig|667120.3.peg.57	Endonuclease V (EC 3.1.21.7)	Ontology_term=KEGG_ENZYME:3.1.21.7
80813	contig00006	17792	18382	+	fig|667120.3.peg.58	hypothetical protein
80813	contig00006	18572	18844	+	fig|667120.3.peg.59	DNA-binding protein HU-alpha
80813	contig00006	18906	19562	+	fig|667120.3.peg.60	hypothetical protein
80813	contig00006	19597	20874	-	fig|667120.3.peg.61	Phosphoribosylamine--glycine ligase (EC 6.3.4.13)	Ontology_term=KEGG_ENZYME:6.3.4.13
80813	contig00006	20916	22505	-	fig|667120.3.peg.62	IMP cyclohydrolase (EC 3.5.4.10) / Phosphoribosylaminoimidazolecarboxamide formyltransferase (EC 2.1.2.3)	Ontology_term=KEGG_ENZYME:3.5.4.10,KEGG_ENZYME:2.1.2.3
80813	contig00007	1052	1999	+	fig|667120.3.peg.63	Pantothenate kinase (EC 2.7.1.33)	Ontology_term=KEGG_ENZYME:2.7.1.33
80813	contig00007	2075	3034	-	fig|667120.3.peg.64	Biotin-protein ligase (EC 6.3.4.15) / Biotin operon repressor	Ontology_term=KEGG_ENZYME:6.3.4.15
80813	contig00007	3031	4068	-	fig|667120.3.peg.65	UDP-N-acetylenolpyruvoylglucosamine reductase (EC 1.1.1.158)	Ontology_term=KEGG_ENZYME:1.1.1.158
80813	contig00008	8	1219	+	fig|667120.3.peg.66	Putrescine/proton symporter2C putrescine/ornithine antiporter PotE
80813	contig00008	1340	1786	+	fig|667120.3.peg.67	Nickel responsive regulator NikR
80813	contig00008	1802	2881	-	fig|667120.3.peg.68	Membrane-bound lytic murein transglycosylase C precursor (EC 3.2.1.-)	Ontology_term=KEGG_ENZYME:3.2.1.-
80813	contig00008	2929	3201	-	fig|667120.3.peg.69	FIG001341: Probable Fe(2+)-trafficking protein YggX
80813	contig00008	3204	4292	-	fig|667120.3.peg.70	A/G-specific adenine glycosylase (EC 3.2.2.-)	Ontology_term=KEGG_ENZYME:3.2.2.-
80813	contig00008	4571	5287	+	fig|667120.3.peg.71	tRNA (guanine46-N7-)-methyltransferase (EC 2.1.1.33)	Ontology_term=KEGG_ENZYME:2.1.1.33
80813	contig00008	5287	5613	+	fig|667120.3.peg.72	FIG002060: uncharacterized protein YggL
80813	contig00008	5812	6738	+	fig|667120.3.peg.73	Glutaminase (EC 3.5.1.2)	Ontology_term=KEGG_ENZYME:3.5.1.2
80813	contig00008	6746	7477	+	fig|667120.3.peg.74	FIG004016: Uncharacterized protein YggN
80813	contig00008	7603	9216	+	fig|667120.3.peg.75	Oligopeptide ABC transporter2C periplasmic oligopeptide-binding protein OppA (TC 3.A.1.5.1)
80813	contig00008	9270	10400	-	fig|667120.3.peg.76	Radical SAM family enzyme2C similar to coproporphyrinogen III oxidase2C oxygen-independent2C clustered with nucleoside-triphosphatase RdgB
80813	contig00008	10393	10986	-	fig|667120.3.peg.77	Nucleoside 5-triphosphatase RdgB (dHAPTP2C dITP2C XTP-specific) (EC 3.6.1.15)	Ontology_term=KEGG_ENZYME:3.6.1.15
80813	contig00008	11068	11358	-	fig|667120.3.peg.78	UPF0235 protein VC0458
80813	contig00008	11355	11909	-	fig|667120.3.peg.79	Putative membrane protein (Putative integral membran resistance protein)
80813	contig00008	12015	12725	-	fig|667120.3.peg.80	FIG003955: protein of unknown function
80813	contig00008	12896	13318	-	fig|667120.3.peg.81	Putative Holliday junction resolvase (EC 3.1.-.-)	Ontology_term=KEGG_ENZYME:3.1.-.-
80813	contig00008	13318	13881	-	fig|667120.3.peg.82	UPF0301 protein YqgE
80813	contig00008	14111	15061	-	fig|667120.3.peg.83	Glutathione synthetase (EC 6.3.2.3)	Ontology_term=KEGG_ENZYME:6.3.2.3
80813	contig00008	15094	15825	-	fig|667120.3.peg.84	Ribosomal RNA small subunit methyltransferase E (EC 2.1.1.-)	Ontology_term=KEGG_ENZYME:2.1.1.-
80813	contig00008	15929	16642	-	fig|667120.3.peg.85	Extracellular deoxyribonuclease Dns (EC 3.1.21.-)	Ontology_term=KEGG_ENZYME:3.1.21.-
80813	contig00008	16759	17304	-	fig|667120.3.peg.86	Protein sprT
80813	contig00008	17432	17590	-	fig|667120.3.peg.87	hypothetical protein
80813	contig00008	17645	18964	+	fig|667120.3.peg.88	Lysine/cadaverine antiporter membrane protein CadB
80813	contig00008	19037	21187	+	fig|667120.3.peg.89	Lysine decarboxylase2C inducible (EC 4.1.1.18)	Ontology_term=KEGG_ENZYME:4.1.1.18
80813	contig00008	21261	22421	-	fig|667120.3.peg.90	Similarity with glutathionylspermidine synthase (EC 6.3.1.8)2C group 1	Ontology_term=KEGG_ENZYME:6.3.1.8
80813	contig00008	22425	23102	-	fig|667120.3.peg.91	probable lipoprotein
80813	contig00008	23272	23988	-	fig|667120.3.peg.92	L-fucose operon activator
80813	contig00008	24043	24465	-	fig|667120.3.peg.93	L-fucose mutarotase
80813	contig00008	24459	25922	-	fig|667120.3.peg.94	L-fuculokinase (EC 2.7.1.51)	Ontology_term=KEGG_ENZYME:2.7.1.51
80813	contig00008	25971	27752	-	fig|667120.3.peg.95	L-fucose isomerase (EC 5.3.1.25)	Ontology_term=KEGG_ENZYME:5.3.1.25
80813	contig00008	27842	29146	-	fig|667120.3.peg.96	Fucose permease
80813	contig00008	29206	29586	-	fig|667120.3.peg.97	Cell division protein FtsK
80813	contig00008	30042	30167	-	fig|667120.3.peg.98	hypothetical protein
80813	contig00008	30166	30813	+	fig|667120.3.peg.99	L-fuculose phosphate aldolase (EC 4.1.2.17)	Ontology_term=KEGG_ENZYME:4.1.2.17
80813	contig00008	30826	31974	+	fig|667120.3.peg.100	Lactaldehyde reductase (EC 1.1.1.77)	Ontology_term=KEGG_ENZYME:1.1.1.77
80813	contig00008	32036	32605	-	fig|667120.3.peg.101	putative HdeD-like membrane protein
80813	contig00008	33067	33924	+	fig|667120.3.peg.102	hypothetical protein
80813	contig00008	33995	34678	-	fig|667120.3.peg.103	Functional role page for Chaperone protein TorD
80813	contig00008	34675	37215	-	fig|667120.3.peg.104	Trimethylamine-N-oxide reductase (EC 1.6.6.9)	Ontology_term=KEGG_ENZYME:1.6.6.9
80813	contig00008	37230	38387	-	fig|667120.3.peg.105	Functional role page for Cytochrome c-type protein TorC
80813	contig00008	38519	39214	+	fig|667120.3.peg.106	Functional role page for TorCAD operon transcriptional regulatory protein TorR
80813	contig00008	39222	40256	-	fig|667120.3.peg.107	Periplasmic protein torT precursor
80813	contig00008	40336	43107	+	fig|667120.3.peg.108	Sensor protein torS (EC 2.7.3.-)	Ontology_term=KEGG_ENZYME:2.7.3.-
80813	contig00008	43228	43368	+	fig|667120.3.peg.109	hypothetical protein
80813	contig00008	43488	43634	+	fig|667120.3.peg.110	rRNA small subunit methyltransferase2C glucose inhibited division protein GidB
80813	contig00008	43977	44861	-	fig|667120.3.peg.111	Inner membrane protein
80813	contig00008	44871	45632	-	fig|667120.3.peg.112	D-xylose 1-dehydrogenase (EC 1.1.1.175)	Ontology_term=KEGG_ENZYME:1.1.1.175
80813	contig00008	45653	46522	-	fig|667120.3.peg.113	ErfK/YbiS/YcfS/YnhG family protein
80813	contig00008	46525	47400	-	fig|667120.3.peg.114	Putative cytoplasmic protein
80813	contig00008	47390	48268	-	fig|667120.3.peg.115	hypothetical protein
80813	contig00008	48270	49061	-	fig|667120.3.peg.116	PUTATIVE 22C4-DIHYDROXYHEPT-2-ENE-12C7-DIOIC ACID ALDOLASE OXIDOREDUCTASE PROTEIN( EC:4.1.2.-2CEC:4.1.2.20 )	Ontology_term=KEGG_ENZYME:4.1.2.-,KEGG_ENZYME:4.1.2.20
80813	contig00008	49071	50711	-	fig|667120.3.peg.117	Dihydroxy-acid dehydratase (EC 4.2.1.9)	Ontology_term=KEGG_ENZYME:4.2.1.9
80813	contig00008	51037	52806	+	fig|667120.3.peg.118	putative sodium/myo-inositol cotransporter
80813	contig00008	52779	53807	+	fig|667120.3.peg.119	Lead2C cadmium2C zinc and mercury transporting ATPase (EC 3.6.3.3) (EC 3.6.3.5)%3B Copper-translocating P-type ATPase (EC 3.6.3.4)	Ontology_term=KEGG_ENZYME:3.6.3.3,KEGG_ENZYME:3.6.3.5,KEGG_ENZYME:3.6.3.4
80813	contig00008	54799	55440	+	fig|667120.3.peg.120	hypothetical protein
80813	contig00008	55549	56124	-	fig|667120.3.peg.121	Transcriptional regulator2C TetR family
80813	contig00008	56157	57872	-	fig|667120.3.peg.122	Cytochrome c-type biogenesis protein DsbD2C protein-disulfide reductase (EC 1.8.1.8)	Ontology_term=KEGG_ENZYME:1.8.1.8
80813	contig00008	57848	58216	-	fig|667120.3.peg.123	Periplasmic divalent cation tolerance protein cutA
80813	contig00008	58353	59654	-	fig|667120.3.peg.124	C4-dicarboxylate transporter DcuA
80813	contig00008	59770	61206	-	fig|667120.3.peg.125	Aspartate ammonia-lyase (EC 4.3.1.1)	Ontology_term=KEGG_ENZYME:4.3.1.1
80813	contig00008	61571	62047	+	fig|667120.3.peg.126	FxsA protein
80813	contig00008	62265	62558	+	fig|667120.3.peg.127	Heat shock protein 60 family co-chaperone GroES
80813	contig00008	62618	64261	+	fig|667120.3.peg.128	Heat shock protein 60 family chaperone GroEL
80813	contig00008	64554	64820	-	fig|667120.3.peg.129	Large repetitive protein
80813	contig00008	65103	65414	-	fig|667120.3.peg.130	Large repetitive protein
80813	contig00008	66028	66375	+	fig|667120.3.peg.131	probable membrane protein yjeI
80813	contig00008	66459	67154	-	fig|667120.3.peg.132	Predicted L-lactate dehydrogenase2C hypothetical protein subunit YkgG
80813	contig00008	67154	68575	-	fig|667120.3.peg.133	Predicted L-lactate dehydrogenase2C Iron-sulfur cluster-binding subunit YkgF
80813	contig00008	68586	69305	-	fig|667120.3.peg.134	Predicted L-lactate dehydrogenase2C Fe-S oxidoreductase subunit YkgE
80813	contig00008	69355	70908	-	fig|667120.3.peg.135	L-lactate permease
80813	contig00008	71147	72175	-	fig|667120.3.peg.136	Lysine 22C3-aminomutase (EC 5.4.3.2)	Ontology_term=KEGG_ENZYME:5.4.3.2
80813	contig00008	72263	72784	+	fig|667120.3.peg.137	Translation elongation factor P
80813	contig00008	72992	73294	+	fig|667120.3.peg.138	Quaternary ammonium compound-resistance protein sugE
80813	contig00008	73361	73720	-	fig|667120.3.peg.139	Fumarate reductase subunit D
80813	contig00008	73734	74132	-	fig|667120.3.peg.140	Fumarate reductase subunit C
80813	contig00008	74149	74883	-	fig|667120.3.peg.141	Succinate dehydrogenase iron-sulfur protein (EC 1.3.99.1)	Ontology_term=KEGG_ENZYME:1.3.99.1
80813	contig00008	74876	76675	-	fig|667120.3.peg.142	Succinate dehydrogenase flavoprotein subunit (EC 1.3.99.1)	Ontology_term=KEGG_ENZYME:1.3.99.1
80813	contig00008	77143	78120	+	fig|667120.3.peg.143	Lysyl-tRNA synthetase-related protein
80813	contig00008	78172	81495	-	fig|667120.3.peg.144	Potassium efflux system KefA protein / Small-conductance mechanosensitive channel
80813	contig00008	81552	82469	-	fig|667120.3.peg.145	Phosphatidylserine decarboxylase (EC 4.1.1.65)	Ontology_term=KEGG_ENZYME:4.1.1.65
80813	contig00008	82576	83619	-	fig|667120.3.peg.146	Ribosome small subunit-stimulated GTPase EngC
80813	contig00008	83769	84314	+	fig|667120.3.peg.147	3'-to-5' oligoribonuclease (orn)
80813	contig00008	85112	86251	-	fig|667120.3.peg.148	Iron-sulfur cluster-binding protein
80813	contig00008	86250	87746	+	fig|667120.3.peg.149	YjeF protein2C function unknown
80813	contig00008	87777	88241	+	fig|667120.3.peg.150	ATPase YjeE2C predicted to have essential role in cell wall biosynthesis
80813	contig00008	88264	89913	+	fig|667120.3.peg.151	N-acetylmuramoyl-L-alanine amidase (EC 3.5.1.28)	Ontology_term=KEGG_ENZYME:3.5.1.28
80813	contig00008	89930	91840	+	fig|667120.3.peg.152	DNA mismatch repair protein MutL
80813	contig00008	91833	92786	+	fig|667120.3.peg.153	tRNA delta(2)-isopentenylpyrophosphate transferase (EC 2.5.1.8)	Ontology_term=KEGG_ENZYME:2.5.1.8
80813	contig00008	92949	93257	+	fig|667120.3.peg.154	RNA-binding protein Hfq
80813	contig00008	93356	94636	+	fig|667120.3.peg.155	GTP-binding protein HflX
80813	contig00008	94695	95960	+	fig|667120.3.peg.156	HflK protein
80813	contig00008	95960	96964	+	fig|667120.3.peg.157	HflC protein
80813	contig00008	97287	98399	-	fig|667120.3.peg.158	hypothetical protein
80813	contig00008	98608	98790	+	fig|667120.3.peg.159	Putative inner membrane protein YjeT (clustered with HflC)
80813	contig00008	98889	100187	+	fig|667120.3.peg.160	Adenylosuccinate synthetase (EC 6.3.4.4)	Ontology_term=KEGG_ENZYME:6.3.4.4
80813	contig00008	100525	100899	+	fig|667120.3.peg.161	Nitrite-sensitive transcriptional repressor NsrR
80813	contig00008	100939	103389	+	fig|667120.3.peg.162	3'-to-5' exoribonuclease RNase R
80813	contig00008	103480	104223	+	fig|667120.3.peg.163	23S rRNA (guanosine-2'-O-) -methyltransferase rlmB (EC 2.1.1.-)	Ontology_term=KEGG_ENZYME:2.1.1.-
80813	contig00008	104251	104526	-	fig|667120.3.peg.164	Phosphate transport system regulatory protein PhoU
80813	contig00008	104703	105014	-	fig|667120.3.peg.165	Putative exported protein
80813	contig00008	105188	105937	+	fig|667120.3.peg.166	YjfP protein
80813	contig00008	105976	106245	-	fig|667120.3.peg.167	hypothetical protein
80813	contig00008	106547	106942	+	fig|667120.3.peg.168	SSU ribosomal protein S6p
80813	contig00008	107137	107268	+	fig|667120.3.peg.169	Primosomal replication protein N
80813	contig00008	107273	107500	+	fig|667120.3.peg.170	SSU ribosomal protein S18p
80813	contig00008	107543	107992	+	fig|667120.3.peg.171	LSU ribosomal protein L9p
80813	contig00008	108190	108558	+	fig|667120.3.peg.172	hypothetical protein
80813	contig00008	108542	109186	-	fig|667120.3.peg.173	Putative cell envelope opacity-associated protein A
80813	contig00008	109435	110055	+	fig|667120.3.peg.174	FKBP-type peptidyl-prolyl cis-trans isomerase fklB (EC 5.2.1.8)	Ontology_term=KEGG_ENZYME:5.2.1.8
80813	contig00008	110110	110775	-	fig|667120.3.peg.175	Nitric oxide-dependent regulator DnrN or NorA
80813	contig00008	110884	111024	+	fig|667120.3.peg.176	hypothetical protein
80813	contig00008	111018	111758	+	fig|667120.3.peg.177	3'(2')2C5'-bisphosphate nucleotidase (EC 3.1.3.7)	Ontology_term=KEGG_ENZYME:3.1.3.7
80813	contig00008	112072	112278	+	fig|667120.3.peg.178	hypothetical protein
80813	contig00008	112327	113568	-	fig|667120.3.peg.179	Putative membrane protein
80813	contig00008	113567	113689	+	fig|667120.3.peg.180	RNA polymerase sigma factor RpoD
80813	contig00008	113947	114585	-	fig|667120.3.peg.181	Peptide methionine sulfoxide reductase MsrA (EC 1.8.4.11)	Ontology_term=KEGG_ENZYME:1.8.4.11
80813	contig00008	114866	116602	+	fig|667120.3.peg.182	Uncharacterized protein YtfM precursor
80813	contig00008	116599	120366	+	fig|667120.3.peg.183	Uncharacterized protein YtfN
80813	contig00008	120369	120713	+	fig|667120.3.peg.184	hypothetical protein
80813	contig00008	120762	121292	-	fig|667120.3.peg.185	Inorganic pyrophosphatase (EC 3.6.1.1)	Ontology_term=KEGG_ENZYME:3.6.1.1
80813	contig00008	121397	122401	-	fig|667120.3.peg.186	Fructose-12C6-bisphosphatase2C type I (EC 3.1.3.11)	Ontology_term=KEGG_ENZYME:3.1.3.11
80813	contig00008	122568	123944	+	fig|667120.3.peg.187	UDP-N-acetylmuramate:L-alanyl-gamma-D-glutamyl-meso-diaminopimelate ligase (EC 6.3.2.-)	Ontology_term=KEGG_ENZYME:6.3.2.-
80813	contig00008	124100	124330	-	fig|667120.3.peg.188	hypothetical protein
80813	contig00008	124672	125142	-	fig|667120.3.peg.189	Arginine pathway regulatory protein ArgR2C repressor of arg regulon
80813	contig00008	125606	126544	+	fig|667120.3.peg.190	Malate dehydrogenase (EC 1.1.1.37)	Ontology_term=KEGG_ENZYME:1.1.1.37
80813	contig00008	126644	126928	-	fig|667120.3.peg.191	Ner-like regulatory protein
80813	contig00008	127126	128097	-	fig|667120.3.peg.192	Octaprenyl-diphosphate synthase (EC 2.5.1.-)	Ontology_term=KEGG_ENZYME:2.5.1.-
80813	contig00008	128357	128668	+	fig|667120.3.peg.193	LSU ribosomal protein L21p
80813	contig00008	128687	128944	+	fig|667120.3.peg.194	LSU ribosomal protein L27p
80813	contig00008	129032	129967	+	fig|667120.3.peg.195	Putative membrane protein
80813	contig00008	130016	131194	+	fig|667120.3.peg.196	COG0536: GTP-binding protein Obg
80813	contig00008	131241	132314	-	fig|667120.3.peg.197	Sensor protein basS/pmrB (EC 2.7.3.-)	Ontology_term=KEGG_ENZYME:2.7.3.-
80813	contig00008	132311	132973	-	fig|667120.3.peg.198	Transcriptional regulatory protein basR/pmrA
80813	contig00008	132983	134416	-	fig|667120.3.peg.199	D-alanyl-D-alanine carboxypeptidase (EC 3.4.16.4)	Ontology_term=KEGG_ENZYME:3.4.16.4
80813	contig00008	134665	135141	+	fig|667120.3.peg.200	Transcription elongation factor GreA
80813	contig00008	135283	135576	-	fig|667120.3.peg.201	FIG004454: RNA binding protein
80813	contig00008	135707	136333	+	fig|667120.3.peg.202	Cell division protein FtsJ / Ribosomal RNA large subunit methyltransferase E (EC 2.1.1.-)	Ontology_term=KEGG_ENZYME:2.1.1.-
80813	contig00008	136390	138339	+	fig|667120.3.peg.203	Cell division protein FtsH (EC 3.4.24.-)	Ontology_term=KEGG_ENZYME:3.4.24.-
80813	contig00008	138431	139264	+	fig|667120.3.peg.204	Dihydropteroate synthase (EC 2.5.1.15)	Ontology_term=KEGG_ENZYME:2.5.1.15
80813	contig00008	139272	140609	+	fig|667120.3.peg.205	Phosphoglucosamine mutase (EC 5.4.2.10)	Ontology_term=KEGG_ENZYME:5.4.2.10
80813	contig00008	140796	141131	+	fig|667120.3.peg.206	Preprotein translocase subunit SecG (TC 3.A.5.1.1)
80813	contig00008	141648	142070	+	fig|667120.3.peg.207	COG0779: clustered with transcription termination protein NusA
80813	contig00008	142092	143579	+	fig|667120.3.peg.208	Transcription termination protein NusA
80813	contig00008	143604	146309	+	fig|667120.3.peg.209	Translation initiation factor 2
80813	contig00008	146407	146805	+	fig|667120.3.peg.210	Ribosome-binding factor A
80813	contig00008	146805	147767	+	fig|667120.3.peg.211	tRNA pseudouridine synthase B (EC 4.2.1.70)	Ontology_term=KEGG_ENZYME:4.2.1.70
80813	contig00008	147915	148184	+	fig|667120.3.peg.212	SSU ribosomal protein S15p (S13e)
80813	contig00008	148441	150564	+	fig|667120.3.peg.213	Polyribonucleotide nucleotidyltransferase (EC 2.7.7.8)	Ontology_term=KEGG_ENZYME:2.7.7.8
80813	contig00008	150684	151568	+	fig|667120.3.peg.214	Lipoprotein nlpI precursor
80813	contig00008	151742	153634	+	fig|667120.3.peg.215	Cold-shock DEAD-box protein A
80813	contig00008	153704	153844	-	fig|667120.3.peg.216	COG44782C integral membrane protein
80813	contig00008	154283	155551	+	fig|667120.3.peg.217	Serine transporter
80813	contig00008	155596	156912	+	fig|667120.3.peg.218	Putative inner membrane protein
80813	contig00008	156972	157850	-	fig|667120.3.peg.219	FIG139928: Putative protease
80813	contig00008	157862	158857	-	fig|667120.3.peg.220	FIG139552: Putative protease
80813	contig00008	159161	159682	+	fig|667120.3.peg.221	FIG138517: Putative lipid carrier protein
80813	contig00008	159676	160179	+	fig|667120.3.peg.222	FIG002208: Acetyltransferase (EC 2.3.1.-)	Ontology_term=KEGG_ENZYME:2.3.1.-
80813	contig00008	160251	160484	+	fig|667120.3.peg.223	hypothetical protein
80813	contig00008	160508	161992	+	fig|667120.3.peg.224	Proline/sodium symporter PutP (TC 2.A.21.2.1) @ Propionate/sodium symporter
80813	contig00008	162325	162834	+	fig|667120.3.peg.225	hypothetical protein
80813	contig00008	162941	163591	+	fig|667120.3.peg.226	Oxidoreductase (EC 1.1.1.-)	Ontology_term=KEGG_ENZYME:1.1.1.-
80813	contig00008	163604	164068	-	fig|667120.3.peg.227	Ribonucleotide reductase of class III (anaerobic)2C activating protein (EC 1.97.1.4)	Ontology_term=KEGG_ENZYME:1.97.1.4
80813	contig00008	164152	166290	-	fig|667120.3.peg.228	Ribonucleotide reductase of class III (anaerobic)2C large subunit (EC 1.17.4.2)	Ontology_term=KEGG_ENZYME:1.17.4.2
80813	contig00008	166306	166458	+	fig|667120.3.peg.229	hypothetical protein
80813	contig00008	166701	166988	-	fig|667120.3.peg.230	hypothetical protein
80813	contig00008	166985	167389	-	fig|667120.3.peg.231	Inner membrane protein YqjE
80813	contig00008	167389	167694	-	fig|667120.3.peg.232	Uncharacterized membrane protein YqjD
80813	contig00008	167967	168380	-	fig|667120.3.peg.233	Uncharacterized protein YqjB
80813	contig00008	168382	169062	-	fig|667120.3.peg.234	DedA family inner membrane protein YqjA
80813	contig00008	169163	169627	-	fig|667120.3.peg.235	Putative lipoprotein
80813	contig00008	169818	170207	-	fig|667120.3.peg.236	Protein crcB homolog
80813	contig00008	170487	171254	-	fig|667120.3.peg.237	Hexuronate utilization operon transcriptional repressor ExuR
80813	contig00008	171427	172722	-	fig|667120.3.peg.238	Hexuronate transporter
80813	contig00008	173236	174645	+	fig|667120.3.peg.239	Uronate isomerase (EC 5.3.1.12)	Ontology_term=KEGG_ENZYME:5.3.1.12
80813	contig00008	174752	176230	+	fig|667120.3.peg.240	Altronate oxidoreductase (EC 1.1.1.58)	Ontology_term=KEGG_ENZYME:1.1.1.58
80813	contig00008	176249	177739	+	fig|667120.3.peg.241	Altronate hydrolase (EC 4.2.1.7)	Ontology_term=KEGG_ENZYME:4.2.1.7
80813	contig00008	177801	178322	+	fig|667120.3.peg.242	Inner membrane protein ygjV
80813	contig00008	178436	179677	-	fig|667120.3.peg.243	Sodium:dicarboxylate symporter
80813	contig00008	180029	180997	-	fig|667120.3.peg.244	Integral membrane protein TerC
80813	contig00008	181383	182291	+	fig|667120.3.peg.245	hypothetical protein
80813	contig00008	182327	183307	-	fig|667120.3.peg.246	Possible oxidoreductase
80813	contig00008	183363	183866	-	fig|667120.3.peg.247	COG1451: Predicted metal-dependent hydrolase
80813	contig00008	183944	185089	+	fig|667120.3.peg.248	23S rRNA (guanine-N-2-) -methyltransferase rlmG (EC 2.1.1.-)	Ontology_term=KEGG_ENZYME:2.1.1.-
80813	contig00008	185272	186429	+	fig|667120.3.peg.249	putative aminotransferase
80813	contig00008	186469	187833	-	fig|667120.3.peg.250	Sensory histidine kinase QseC
80813	contig00008	187833	188492	-	fig|667120.3.peg.251	Two-component system response regulator QseB
80813	contig00008	188703	189107	+	fig|667120.3.peg.252	Protein ygiW precursor
80813	contig00008	189166	191598	-	fig|667120.3.peg.253	Pyruvate formate-lyase (EC 2.3.1.54)	Ontology_term=KEGG_ENZYME:2.3.1.54
80813	contig00008	191603	192502	-	fig|667120.3.peg.254	Pyruvate formate-lyase activating enzyme (EC 1.97.1.4)	Ontology_term=KEGG_ENZYME:1.97.1.4
80813	contig00008	192646	193308	+	fig|667120.3.peg.255	Transaldolase (EC 2.2.1.2)	Ontology_term=KEGG_ENZYME:2.2.1.2
80813	contig00008	193742	194248	+	fig|667120.3.peg.256	G:T/U mismatch-specific uracil/thymine DNA-glycosylase
80813	contig00008	194347	196182	-	fig|667120.3.peg.257	RNA polymerase sigma factor RpoD
80813	contig00008	196418	198217	-	fig|667120.3.peg.258	DNA primase (EC 2.7.7.-)	Ontology_term=KEGG_ENZYME:2.7.7.-
80813	contig00008	198354	198569	-	fig|667120.3.peg.259	SSU ribosomal protein S21p
80813	contig00008	198783	199808	+	fig|667120.3.peg.260	FIG134348: essential endopeptidase
80813	contig00008	199830	200498	-	fig|667120.3.peg.261	Acyl-phosphate:glycerol-3-phosphate O-acyltransferase PlsY
80813	contig00008	200677	201042	+	fig|667120.3.peg.262	Dihydroneopterin aldolase (EC 4.1.2.25)	Ontology_term=KEGG_ENZYME:4.1.2.25
80813	contig00008	201091	201909	+	fig|667120.3.peg.263	Undecaprenyl-diphosphatase (EC 3.6.1.27)	Ontology_term=KEGG_ENZYME:3.6.1.27
80813	contig00008	201946	203190	-	fig|667120.3.peg.264	tRNA nucleotidyltransferase (EC 2.7.7.21) (EC 2.7.7.25)	Ontology_term=KEGG_ENZYME:2.7.7.21,KEGG_ENZYME:2.7.7.25
80813	contig00008	203307	203924	-	fig|667120.3.peg.265	Arylsulfatase (EC 3.1.6.1)	Ontology_term=KEGG_ENZYME:3.1.6.1
80813	contig00008	204134	205399	-	fig|667120.3.peg.266	Probable low-affinity inorganic phosphate transporter
80813	contig00008	205422	206102	-	fig|667120.3.peg.267	Phosphate transport regulator (distant homolog of PhoU)
80813	contig00008	206145	206342	-	fig|667120.3.peg.268	hypothetical protein
80813	contig00008	206394	207557	+	fig|667120.3.peg.269	Adenylate cyclase (EC 4.6.1.1)	Ontology_term=KEGG_ENZYME:4.6.1.1
80813	contig00008	207637	210474	+	fig|667120.3.peg.270	Glutamate-ammonia-ligase adenylyltransferase (EC 2.7.7.42)	Ontology_term=KEGG_ENZYME:2.7.7.42
80813	contig00008	210485	211414	-	fig|667120.3.peg.271	Lipid A biosynthesis lauroyl acyltransferase (EC 2.3.1.-)	Ontology_term=KEGG_ENZYME:2.3.1.-
80813	contig00008	211521	212954	+	fig|667120.3.peg.272	ADP-heptose synthase (EC 2.7.-.-) / D-glycero-beta-D-manno-heptose 7-phosphate kinase	Ontology_term=KEGG_ENZYME:2.7.-.-
80813	contig00008	212986	214233	+	fig|667120.3.peg.273	Inner membrane protein yjeH
80813	contig00008	214254	214520	-	fig|667120.3.peg.274	Uncharacterized protein yqiC
80813	contig00008	214877	215665	+	fig|667120.3.peg.275	32C4-dihydroxy-2-butanone 4-phosphate synthase
80813	contig00008	215731	216498	-	fig|667120.3.peg.276	Zinc transporter ZupT
80813	contig00008	216717	217502	+	fig|667120.3.peg.277	Putative cytoplasmic protein
80813	contig00008	218181	219317	-	fig|667120.3.peg.278	Ribosomal RNA small subunit methyltransferase C (EC 2.1.1.52)	Ontology_term=KEGG_ENZYME:2.1.1.52
80813	contig00008	219417	219827	+	fig|667120.3.peg.279	DNA polymerase III psi subunit (EC 2.7.7.7)	Ontology_term=KEGG_ENZYME:2.7.7.7
80813	contig00008	219787	220233	+	fig|667120.3.peg.280	Ribosomal-protein-S18p-alanine acetyltransferase (EC 2.3.1.-)	Ontology_term=KEGG_ENZYME:2.3.1.-
80813	contig00008	220428	222017	+	fig|667120.3.peg.281	Peptide chain release factor 3
80813	contig00008	222240	223256	+	fig|667120.3.peg.282	hypothetical protein
80813	contig00008	223253	224044	+	fig|667120.3.peg.283	Putative deoxyribonuclease YjjV
80813	contig00008	224293	225570	+	fig|667120.3.peg.284	Nucleoside permease NupC
80813	contig00008	225631	226494	-	fig|667120.3.peg.285	radical activating enzyme
80813	contig00008	226466	228016	-	fig|667120.3.peg.286	hypothetical protein
80813	contig00008	228015	228212	+	fig|667120.3.peg.287	hypothetical protein
80813	contig00008	228394	229269	+	fig|667120.3.peg.288	Deoxyribose-phosphate aldolase (EC 4.1.2.4)	Ontology_term=KEGG_ENZYME:4.1.2.4
80813	contig00008	229378	230700	+	fig|667120.3.peg.289	Thymidine phosphorylase (EC 2.4.2.4)	Ontology_term=KEGG_ENZYME:2.4.2.4
80813	contig00008	230801	232024	+	fig|667120.3.peg.290	Phosphopentomutase (EC 5.4.2.7)	Ontology_term=KEGG_ENZYME:5.4.2.7
80813	contig00008	232091	232816	+	fig|667120.3.peg.291	Purine nucleoside phosphorylase (EC 2.4.2.1)	Ontology_term=KEGG_ENZYME:2.4.2.1
80813	contig00008	232988	233374	+	fig|667120.3.peg.292	Soluble cytochrome b562
80813	contig00008	233381	233890	+	fig|667120.3.peg.293	cytochrome B
80813	contig00008	233927	234337	-	fig|667120.3.peg.294	Regulator of nucleoside diphosphate kinase
80813	contig00008	234503	234775	-	fig|667120.3.peg.295	Phosphocarrier protein2C nitrogen regulation associated
80813	contig00008	234783	235634	-	fig|667120.3.peg.296	FIG000506: Hypothetical ATP-binding protein
80813	contig00008	235743	236189	-	fig|667120.3.peg.297	PTS system nitrogen-specific IIA component2C PtsN
80813	contig00008	236327	236614	-	fig|667120.3.peg.298	Ribosome hibernation protein YhbH
80813	contig00008	236636	238105	-	fig|667120.3.peg.299	RNA polymerase sigma-54 factor RpoN
80813	contig00008	238229	238954	-	fig|667120.3.peg.300	Lipopolysaccharide ABC transporter2C ATP-binding protein LptB
80813	contig00008	238961	239518	-	fig|667120.3.peg.301	LptA2C protein essential for LPS transport across the periplasm
80813	contig00008	239493	240065	-	fig|667120.3.peg.302	Uncharacterized protein YrbK clustered with lipopolysaccharide transporters
80813	contig00008	240062	240628	-	fig|667120.3.peg.303	3-deoxy-D-manno-octulosonate 8-phosphate phosphatase (EC 3.1.3.45)	Ontology_term=KEGG_ENZYME:3.1.3.45
80813	contig00008	240644	241630	-	fig|667120.3.peg.304	Arabinose 5-phosphate isomerase (EC 5.3.1.13)	Ontology_term=KEGG_ENZYME:5.3.1.13
80813	contig00008	241685	242674	-	fig|667120.3.peg.305	Inner membrane protein YrbG2C predicted calcium/sodium:proton antiporter
80813	contig00008	242954	243784	+	fig|667120.3.peg.306	Uncharacterized ABC transporter2C ATP-binding protein YrbF
80813	contig00008	243774	244556	+	fig|667120.3.peg.307	Uncharacterized ABC transporter2C permease component YrbE
80813	contig00008	244561	245094	+	fig|667120.3.peg.308	Uncharacterized ABC transporter2C periplasmic component YrbD
80813	contig00008	245115	245765	+	fig|667120.3.peg.309	Uncharacterized ABC transporter2C auxiliary component YrbC
80813	contig00008	245762	246076	+	fig|667120.3.peg.310	Uncharacterized protein YrbB
80813	contig00008	246217	246471	+	fig|667120.3.peg.311	YrbA protein
80813	contig00008	246535	247791	+	fig|667120.3.peg.312	UDP-N-acetylglucosamine 1-carboxyvinyltransferase (EC 2.5.1.7)	Ontology_term=KEGG_ENZYME:2.5.1.7
80813	contig00008	247873	248934	-	fig|667120.3.peg.313	Outer membrane stress sensor protease DegS
80813	contig00008	249026	250321	-	fig|667120.3.peg.314	Outer membrane stress sensor protease DegQ2C serine protease
80813	contig00008	250477	250869	-	fig|667120.3.peg.315	Putative cytochrome d ubiquinol oxidase subunit III (EC 1.10.3.-) (Cytochrome bd-I oxidase subunit III)	Ontology_term=KEGG_ENZYME:1.10.3.-
80813	contig00008	251067	252200	+	fig|667120.3.peg.316	ATPase2C AFG1 family
80813	contig00008	252457	252885	+	fig|667120.3.peg.317	LSU ribosomal protein L13p (L13Ae)
80813	contig00008	252900	253292	+	fig|667120.3.peg.318	SSU ribosomal protein S9p (S16e)
80813	contig00008	253628	254269	+	fig|667120.3.peg.319	Stringent starvation protein A
80813	contig00008	254287	254766	+	fig|667120.3.peg.320	Stringent starvation protein B
80813	contig00008	254981	255457	-	fig|667120.3.peg.321	Putative sugar isomerase involved in processing of exogenous sialic acid
80813	contig00008	255454	256329	-	fig|667120.3.peg.322	N-acetylmannosamine kinase (EC 2.7.1.60)	Ontology_term=KEGG_ENZYME:2.7.1.60
80813	contig00008	256310	257017	-	fig|667120.3.peg.323	N-acetylmannosamine-6-phosphate 2-epimerase (EC 5.1.3.9)	Ontology_term=KEGG_ENZYME:5.1.3.9
80813	contig00008	257183	257884	-	fig|667120.3.peg.324	Inner membrane thiol:disulfide oxidoreductase2C DsbB-like
80813	contig00008	257901	258572	-	fig|667120.3.peg.325	Periplasmic thiol:disulfide interchange protein2C DsbA-like
80813	contig00008	258635	260497	-	fig|667120.3.peg.326	Putative arylsulfate sulfotransferase (EC 2.8.2.22)	Ontology_term=KEGG_ENZYME:2.8.2.22
80813	contig00008	260653	260835	+	fig|667120.3.peg.327	hypothetical protein
80813	contig00008	260837	261829	+	fig|667120.3.peg.328	UDP-glucose 4-epimerase (EC 5.1.3.2)	Ontology_term=KEGG_ENZYME:5.1.3.2
80813	contig00008	261814	263232	-	fig|667120.3.peg.329	Glutamate synthase [NADPH] small chain (EC 1.4.1.13)	Ontology_term=KEGG_ENZYME:1.4.1.13
80813	contig00008	263248	267705	-	fig|667120.3.peg.330	Glutamate synthase [NADPH] large chain (EC 1.4.1.13)	Ontology_term=KEGG_ENZYME:1.4.1.13
80813	contig00008	268340	269290	+	fig|667120.3.peg.331	COG1242: Predicted Fe-S oxidoreductase
80813	contig00008	269441	271777	+	fig|667120.3.peg.332	Aerobic respiration control sensor protein arcB (EC 2.7.3.-)	Ontology_term=KEGG_ENZYME:2.7.3.-
80813	contig00008	271794	271955	+	fig|667120.3.peg.333	hypothetical protein
80813	contig00008	272153	272806	+	fig|667120.3.peg.334	Sigma cross-reacting protein 27A
80813	contig00008	272866	273537	+	fig|667120.3.peg.335	Monofunctional biosynthetic peptidoglycan transglycosylase (EC 2.4.2.-)	Ontology_term=KEGG_ENZYME:2.4.2.-
80813	contig00008	273599	274189	-	fig|667120.3.peg.336	21 kDa hemolysin precursor
80813	contig00008	274200	274790	-	fig|667120.3.peg.337	Phosphoheptose isomerase (EC 5.3.1.-)	Ontology_term=KEGG_ENZYME:5.3.1.-
80813	contig00008	274837	275223	-	fig|667120.3.peg.338	Predicted endonuclease distantly related to archaeal Holliday junction resolvase
80813	contig00008	275181	277208	-	fig|667120.3.peg.339	LppC putative lipoprotein
80813	contig00008	277269	278138	+	fig|667120.3.peg.340	rRNA small subunit methyltransferase I
80813	contig00008	278288	278398	+	fig|667120.3.peg.341	hypothetical protein
80813	contig00008	278577	279257	-	fig|667120.3.peg.342	Lipoate-protein ligase A
80813	contig00008	279364	280341	+	fig|667120.3.peg.343	Phosphoserine phosphatase (EC 3.1.3.3)	Ontology_term=KEGG_ENZYME:3.1.3.3
80813	contig00008	280396	281784	+	fig|667120.3.peg.344	DNA repair protein RadA
80813	contig00008	281847	283514	-	fig|667120.3.peg.345	ABC transporter2C ATP-binding protein
80813	contig00008	283895	285823	+	fig|667120.3.peg.346	Soluble lytic murein transglycosylase precursor (EC 3.2.1.-)	Ontology_term=KEGG_ENZYME:3.2.1.-
80813	contig00008	285909	286241	+	fig|667120.3.peg.347	Transcriptional repressor protein TrpR
80813	contig00008	286232	286768	-	fig|667120.3.peg.348	Inosine/xanthosine triphosphatase (EC 3.6.1.-)	Ontology_term=KEGG_ENZYME:3.6.1.-
80813	contig00008	286932	287579	+	fig|667120.3.peg.349	Phosphoglycerate mutase (EC 5.4.2.1)	Ontology_term=KEGG_ENZYME:5.4.2.1
80813	contig00008	287576	288466	-	fig|667120.3.peg.350	Right origin-binding protein
80813	contig00008	288661	289149	+	fig|667120.3.peg.351	Conserved uncharacterized protein CreA
80813	contig00008	289220	290938	-	fig|667120.3.peg.352	Prolyl-tRNA synthetase (EC 6.1.1.15)	Ontology_term=KEGG_ENZYME:6.1.1.15
80813	contig00008	291059	291763	-	fig|667120.3.peg.353	COG1720: Uncharacterized conserved protein
80813	contig00008	291760	292182	-	fig|667120.3.peg.354	Protein RcsF
80813	contig00008	292293	293108	-	fig|667120.3.peg.355	Methionine ABC transporter substrate-binding protein
80813	contig00008	293171	293800	-	fig|667120.3.peg.356	Methionine ABC transporter permease protein
80813	contig00008	293817	294848	-	fig|667120.3.peg.357	Methionine ABC transporter ATP-binding protein
80813	contig00008	295040	295603	+	fig|667120.3.peg.358	D-glycero-D-manno-heptose 12C7-bisphosphate phosphatase (EC 3.1.1.-)	Ontology_term=KEGG_ENZYME:3.1.1.-
80813	contig00009	445	1959	-	fig|667120.3.peg.359	Choline-sulfatase (EC 3.1.6.6)	Ontology_term=KEGG_ENZYME:3.1.6.6
80813	contig00009	1991	3214	-	fig|667120.3.peg.360	Hexuronate transporter
80813	contig00009	5803	5994	-	fig|667120.3.peg.361	hypothetical protein
80813	contig00009	6198	6410	-	fig|667120.3.peg.362	hypothetical protein
80813	contig00009	6407	6550	-	fig|667120.3.peg.363	putative transposase
80813	contig00009	6779	7870	-	fig|667120.3.peg.364	GTP-binding and nucleic acid-binding protein YchF
80813	contig00009	8020	8610	-	fig|667120.3.peg.365	Peptidyl-tRNA hydrolase (EC 3.1.1.29)	Ontology_term=KEGG_ENZYME:3.1.1.29
80813	contig00009	8964	9242	+	fig|667120.3.peg.366	probable membrane protein YPO2012
80813	contig00009	9293	10429	-	fig|667120.3.peg.367	hypothetical protein
80813	contig00009	10645	11592	-	fig|667120.3.peg.368	Ribose-phosphate pyrophosphokinase (EC 2.7.6.1)	Ontology_term=KEGG_ENZYME:2.7.6.1
80813	contig00009	11777	12658	-	fig|667120.3.peg.369	4-diphosphocytidyl-2-C-methyl-D-erythritol kinase (EC 2.7.1.148)	Ontology_term=KEGG_ENZYME:2.7.1.148
80813	contig00009	12655	13275	-	fig|667120.3.peg.370	Outer membrane lipoprotein LolB precursor
80813	contig00009	13494	14756	+	fig|667120.3.peg.371	Glutamyl-tRNA reductase (EC 1.2.1.70)	Ontology_term=KEGG_ENZYME:1.2.1.70
80813	contig00009	14797	15879	+	fig|667120.3.peg.372	Peptide chain release factor 1
80813	contig00009	15879	16718	+	fig|667120.3.peg.373	Methylase of polypeptide chain release factors
80813	contig00009	16789	17598	+	fig|667120.3.peg.374	FIG002708: Protein SirB1
80813	contig00009	17754	18608	+	fig|667120.3.peg.375	2-Keto-3-deoxy-D-manno-octulosonate-8-phosphate synthase (EC 2.5.1.55)	Ontology_term=KEGG_ENZYME:2.5.1.55
80813	contig00009	18664	18801	-	fig|667120.3.peg.376	Orf60 (f139)
80813	contig00009	18904	20604	-	fig|667120.3.peg.377	Putative sulfate permease
80813	contig00009	20846	21331	-	fig|667120.3.peg.378	hypothetical protein
80813	contig00009	21703	23202	-	fig|667120.3.peg.379	L-arabinose isomerase (EC 5.3.1.4)	Ontology_term=KEGG_ENZYME:5.3.1.4
80813	contig00009	23234	23932	-	fig|667120.3.peg.380	L-ribulose-5-phosphate 4-epimerase (EC 5.1.3.4)	Ontology_term=KEGG_ENZYME:5.1.3.4
80813	contig00009	23929	25608	-	fig|667120.3.peg.381	Ribulokinase (EC 2.7.1.16)	Ontology_term=KEGG_ENZYME:2.7.1.16
80813	contig00009	25826	25966	+	fig|667120.3.peg.382	hypothetical protein
80813	contig00009	25963	26946	+	fig|667120.3.peg.383	L-arabinose-binding periplasmic protein precursor AraF (TC 3.A.1.2.2)
80813	contig00009	27001	28500	+	fig|667120.3.peg.384	L-arabinose transport ATP-binding protein AraG (TC 3.A.1.2.2)
80813	contig00009	28523	29524	+	fig|667120.3.peg.385	L-arabinose transport system permease protein (TC 3.A.1.2.2)
80813	contig00009	29806	30675	+	fig|667120.3.peg.386	Arabinose operon regulatory protein
80813	contig00009	30982	31500	+	fig|667120.3.peg.387	alpha/beta hydrolase fold
80813	contig00009	32049	33218	-	fig|667120.3.peg.388	ABC transporter2C periplasmic substrate-binding protein YnjB
80813	contig00009	33565	35040	+	fig|667120.3.peg.389	Di-/tripeptide transporter
80813	contig00009	35165	36106	+	fig|667120.3.peg.390	Putative 2-hydroxyacid dehydrogenase YcdW (EC 1.-.-.-)	Ontology_term=KEGG_ENZYME:1.-.-.-
80813	contig00009	36100	37536	-	fig|667120.3.peg.391	hypothetical protein
80813	contig00009	38045	38782	+	fig|667120.3.peg.392	Putative hydrolase YcdX (EC 3.1.-.-)	Ontology_term=KEGG_ENZYME:3.1.-.-
80813	contig00009	38831	39415	+	fig|667120.3.peg.393	Putative oxidoreductase component of anaerobic dehydrogenases%3B Functional role page for Chaperone protein TorD
80813	contig00009	39516	40079	-	fig|667120.3.peg.394	Putative lipoprotein yceB precursor
80813	contig00009	40253	41461	-	fig|667120.3.peg.395	MFS superfamily export protein YceL
80813	contig00009	41779	42363	+	fig|667120.3.peg.396	Ribosomal-protein-S5p-alanine acetyltransferase
80813	contig00009	42402	43052	+	fig|667120.3.peg.397	Protein of unknown function YceH
80813	contig00009	43111	44748	+	fig|667120.3.peg.398	Proposed peptidoglycan lipid II flippase MurJ
80813	contig00009	44876	46609	-	fig|667120.3.peg.399	Arginyl-tRNA synthetase (EC 6.1.1.19)	Ontology_term=KEGG_ENZYME:6.1.1.19
80813	contig00009	46888	47451	+	fig|667120.3.peg.400	Protein yecM
80813	contig00009	47460	48602	-	fig|667120.3.peg.401	Putative aminotransferase
80813	contig00009	48817	49572	+	fig|667120.3.peg.402	Cytoplasmic copper homeostasis protein cutC
80813	contig00009	49679	50650	-	fig|667120.3.peg.403	tRNA (5-methoxyuridine) 34 synthase
80813	contig00009	50647	51417	-	fig|667120.3.peg.404	tRNA (uridine-5-oxyacetic acid methyl ester) 34 synthase
80813	contig00009	51689	53056	+	fig|667120.3.peg.405	Aromatic amino acid transport protein AroP
80813	contig00009	53098	53496	-	fig|667120.3.peg.406	probable membrane protein STY2112
80813	contig00009	53628	54449	-	fig|667120.3.peg.407	COG1801: Uncharacterized conserved protein
80813	contig00009	54912	56687	+	fig|667120.3.peg.408	Aspartyl-tRNA synthetase (EC 6.1.1.12)	Ontology_term=KEGG_ENZYME:6.1.1.12
80813	contig00009	56687	57121	+	fig|667120.3.peg.409	Dihydroneopterin triphosphate pyrophosphohydolase type 2
80813	contig00009	57221	57967	+	fig|667120.3.peg.410	FIG000859: hypothetical protein
80813	contig00009	57964	58485	+	fig|667120.3.peg.411	Crossover junction endodeoxyribonuclease RuvC (EC 3.1.22.4)	Ontology_term=KEGG_ENZYME:3.1.22.4
80813	contig00009	58605	59213	+	fig|667120.3.peg.412	Holliday junction DNA helicase RuvA
80813	contig00009	59233	60237	+	fig|667120.3.peg.413	Holliday junction DNA helicase RuvB
80813	contig00009	60304	61089	-	fig|667120.3.peg.414	Zinc ABC transporter2C inner membrane permease protein ZnuB
80813	contig00009	61082	61858	-	fig|667120.3.peg.415	Zinc ABC transporter2C ATP-binding protein ZnuC
80813	contig00009	61934	62944	+	fig|667120.3.peg.416	Zinc ABC transporter2C periplasmic-binding protein ZnuA
80813	contig00009	62958	64277	+	fig|667120.3.peg.417	Cell wall endopeptidase2C family M23/M37
80813	contig00009	64467	65429	+	fig|667120.3.peg.418	Lipid A biosynthesis (KDO) 2-(lauroyl)-lipid IVA acyltransferase (EC 2.3.1.-)	Ontology_term=KEGG_ENZYME:2.3.1.-
80813	contig00009	65482	66282	+	fig|667120.3.peg.419	hypothetical protein
80813	contig00009	66363	67805	-	fig|667120.3.peg.420	Pyruvate kinase (EC 2.7.1.40)	Ontology_term=KEGG_ENZYME:2.7.1.40
80813	contig00009	67994	68863	-	fig|667120.3.peg.421	Phosphogluconate repressor HexR2C RpiR family
80813	contig00009	69216	70688	+	fig|667120.3.peg.422	Glucose-6-phosphate 1-dehydrogenase (EC 1.1.1.49)	Ontology_term=KEGG_ENZYME:1.1.1.49
80813	contig00009	70743	71438	+	fig|667120.3.peg.423	6-phosphogluconolactonase (EC 3.1.1.31)2C eukaryotic type	Ontology_term=KEGG_ENZYME:3.1.1.31
80813	contig00009	71446	73266	+	fig|667120.3.peg.424	Phosphogluconate dehydratase (EC 4.2.1.12)	Ontology_term=KEGG_ENZYME:4.2.1.12
80813	contig00009	73401	74042	+	fig|667120.3.peg.425	4-Hydroxy-2-oxoglutarate aldolase (EC 4.1.3.16) / 2-dehydro-3-deoxyphosphogluconate aldolase (EC 4.1.2.14)	Ontology_term=KEGG_ENZYME:4.1.3.16,KEGG_ENZYME:4.1.2.14
80813	contig00009	74094	74222	+	fig|667120.3.peg.426	hypothetical protein
80813	contig00009	74652	75035	+	fig|667120.3.peg.427	Spermidine export protein mdtJ
80813	contig00009	75022	75351	+	fig|667120.3.peg.428	Spermidine export protein mdtI
80813	contig00009	75386	75730	-	fig|667120.3.peg.429	Putative translation initiation inhibitor
80813	contig00009	75898	77838	+	fig|667120.3.peg.430	DinG family ATP-dependent helicase YoaA
80813	contig00009	77912	78613	+	fig|667120.3.peg.431	Inactive homolog of metal-dependent proteases2C putative molecular chaperone
80813	contig00009	78723	79322	+	fig|667120.3.peg.432	Starvation lipoprotein Slp paralog
80813	contig00009	79501	79614	-	fig|667120.3.peg.433	hypothetical protein
80813	contig00009	79627	81306	+	fig|667120.3.peg.434	Long-chain-fatty-acid--CoA ligase (EC 6.2.1.3)	Ontology_term=KEGG_ENZYME:6.2.1.3
80813	contig00009	81443	82558	+	fig|667120.3.peg.435	Ribonuclease D (EC 3.1.26.3)	Ontology_term=KEGG_ENZYME:3.1.26.3
80813	contig00009	82791	83060	-	fig|667120.3.peg.436	Cell division topological specificity factor MinE
80813	contig00009	83064	83876	-	fig|667120.3.peg.437	Septum site-determining protein MinD
80813	contig00009	83902	84582	-	fig|667120.3.peg.438	Septum site-determining protein MinC
80813	contig00009	84728	85000	+	fig|667120.3.peg.439	Protein YcgL
80813	contig00009	85142	85798	+	fig|667120.3.peg.440	FIG094199: Fumarylacetoacetate hydrolase
80813	contig00009	85912	86373	+	fig|667120.3.peg.441	YcgN (Fragment)
80813	contig00009	86481	86912	+	fig|667120.3.peg.442	Universal stress protein G
80813	contig00009	86995	87525	-	fig|667120.3.peg.443	Periplasmic thiol:disulfide oxidoreductase DsbB2C required for DsbA reoxidation
80813	contig00009	87621	89195	-	fig|667120.3.peg.444	Na+/H+ antiporter NhaB
80813	contig00009	89602	89886	-	fig|667120.3.peg.445	hypothetical protein
80813	contig00009	89885	90064	+	fig|667120.3.peg.446	hypothetical protein
80813	contig00009	90117	90836	+	fig|667120.3.peg.447	Transcriptional regulator for fatty acid degradation FadR2C GntR family
80813	contig00009	90910	92448	-	fig|667120.3.peg.448	FIG004684: SpoVR-like protein
80813	contig00009	92614	93894	+	fig|667120.3.peg.449	D-amino acid dehydrogenase small subunit (EC 1.4.99.1)	Ontology_term=KEGG_ENZYME:1.4.99.1
80813	contig00009	93901	94116	-	fig|667120.3.peg.450	conserved hypothetical protein
80813	contig00009	94316	94573	-	fig|667120.3.peg.451	hypothetical protein
80813	contig00009	95190	95420	+	fig|667120.3.peg.452	hypothetical protein
80813	contig00009	95629	95757	+	fig|667120.3.peg.453	hypothetical protein
80813	contig00009	95867	96124	+	fig|667120.3.peg.454	di-/tripeptide transporter
80813	contig00009	96206	97975	-	fig|667120.3.peg.455	ABC transporter ATP-binding protein
80813	contig00009	98163	99434	-	fig|667120.3.peg.456	FIG002076: hypothetical protein
80813	contig00009	99492	101426	-	fig|667120.3.peg.457	Serine protein kinase (prkA protein)2C P-loop containing
80813	contig00009	101696	102547	+	fig|667120.3.peg.458	MltA-interacting protein precursor
80813	contig00010	760	927	+	fig|667120.3.peg.459	hypothetical protein
80813	contig00010	920	1342	+	fig|667120.3.peg.460	hypothetical protein
80813	contig00010	1981	2424	+	fig|667120.3.peg.461	hypothetical protein
80813	contig00011	1	1062	-	fig|667120.3.peg.462	COG4379: Mu-like prophage tail protein gpP
80813	contig00011	135	272	-	fig|667120.3.peg.463	hypothetical protein
80813	contig00011	1059	2363	-	fig|667120.3.peg.464	Phage tail/DNA circulation protein
80813	contig00011	2422	2949	-	fig|667120.3.peg.465	hypothetical protein
80813	contig00011	3055	3408	-	fig|667120.3.peg.466	Phage tail length tape-measure protein
80813	contig00012	9	2975	-	fig|667120.3.peg.467	TnpA transposase
80813	contig00012	2978	3538	-	fig|667120.3.peg.468	Resolvase/integrase Bin
80813	contig00014	222	542	+	fig|667120.3.peg.469	Phage terminase small subunit
80813	contig00014	539	2272	+	fig|667120.3.peg.470	Phage terminase large subunit
80813	contig00014	2615	3646	+	fig|667120.3.peg.471	Phage portal protein
80813	contig00014	3639	4238	+	fig|667120.3.peg.472	Phage head maturation protease
80813	contig00014	4248	5456	+	fig|667120.3.peg.473	Phage major capsid protein
80813	contig00014	5532	5855	+	fig|667120.3.peg.474	Sb8
80813	contig00014	5852	6265	+	fig|667120.3.peg.475	putative bacteriophage protein
80813	contig00014	6522	6743	+	fig|667120.3.peg.476	hypothetical protein
80813	contig00014	6743	7318	+	fig|667120.3.peg.477	IS2C phage2C Tn%3B Transposon-related functions
80813	contig00014	7327	7491	+	fig|667120.3.peg.478	hypothetical protein
80813	contig00014	7481	8977	+	fig|667120.3.peg.479	Bacteriophage tail sheath protein
80813	contig00014	8977	9333	+	fig|667120.3.peg.480	Phage tail tube protein
80813	contig00014	9471	9620	+	fig|667120.3.peg.481	hypothetical protein
80813	contig00015	25	2505	+	fig|667120.3.peg.482	ClpB protein
80813	contig00015	2502	4853	+	fig|667120.3.peg.483	VgrG protein
80813	contig00015	5042	5212	+	fig|667120.3.peg.484	hypothetical protein
80813	contig00015	5197	6405	+	fig|667120.3.peg.485	hypothetical protein
80813	contig00015	6798	9869	+	fig|667120.3.peg.486	probable membrane protein YPO1482
80813	contig00015	9869	11470	+	fig|667120.3.peg.487	Uncharacterized protein ImpA
80813	contig00015	11502	12668	+	fig|667120.3.peg.488	hypothetical protein
80813	contig00015	12717	14471	+	fig|667120.3.peg.489	Protein ImpG/VasA
80813	contig00015	14435	15520	+	fig|667120.3.peg.490	Uncharacterized protein ImpH/VasB
80813	contig00015	15498	16043	+	fig|667120.3.peg.491	Probable lipoprotein
80813	contig00015	16043	16522	+	fig|667120.3.peg.492	Uncharacterized protein similar to VCA0109
80813	contig00015	16602	16793	+	fig|667120.3.peg.493	Aspartyl-tRNA synthetase (EC 6.1.1.12) @ Aspartyl-tRNA(Asn) synthetase (EC 6.1.1.23)	Ontology_term=KEGG_ENZYME:6.1.1.12,KEGG_ENZYME:6.1.1.23
80813	contig00015	16892	18271	+	fig|667120.3.peg.494	hypothetical protein
80813	contig00015	18323	18559	+	fig|667120.3.peg.495	hypothetical protein
80813	contig00015	18820	19746	+	fig|667120.3.peg.496	YadA C-terminal domain protein
80813	contig00015	20019	20150	+	fig|667120.3.peg.497	hypothetical protein
80813	contig00015	20423	21175	+	fig|667120.3.peg.498	phosphopantetheinyl transferase
80813	contig00015	21618	22913	+	fig|667120.3.peg.499	zinc metalloproteinase aureolysin
80813	contig00015	23348	29050	-	fig|667120.3.peg.500	hypothetical protein
80813	contig00015	29075	29875	-	fig|667120.3.peg.501	hypothetical protein
80813	contig00015	30651	32063	-	fig|667120.3.peg.502	hypothetical protein
80813	contig00015	32077	34293	-	fig|667120.3.peg.503	putative endonuclease
80813	contig00015	34414	37692	-	fig|667120.3.peg.504	Type I restriction-modification system2C restriction subunit R (EC 3.1.21.3)	Ontology_term=KEGG_ENZYME:3.1.21.3
80813	contig00015	37757	39181	-	fig|667120.3.peg.505	Type I restriction-modification system2C specificity subunit S (EC 3.1.21.3)	Ontology_term=KEGG_ENZYME:3.1.21.3
80813	contig00015	39171	40790	-	fig|667120.3.peg.506	Type I restriction-modification system2C DNA-methyltransferase subunit M (EC 2.1.1.72)	Ontology_term=KEGG_ENZYME:2.1.1.72
80813	contig00015	41206	42390	-	fig|667120.3.peg.507	3-ketoacyl-CoA thiolase (EC 2.3.1.16) @ Acetyl-CoA acetyltransferase (EC 2.3.1.9)	Ontology_term=KEGG_ENZYME:2.3.1.16,KEGG_ENZYME:2.3.1.9
80813	contig00015	42424	43746	-	fig|667120.3.peg.508	Short chain fatty acids transporter
80813	contig00015	43743	44393	-	fig|667120.3.peg.509	Acetyl-CoA:acetoacetyl-CoA transferase2C beta subunit (EC 2.8.3.8)	Ontology_term=KEGG_ENZYME:2.8.3.8
80813	contig00015	44393	45055	-	fig|667120.3.peg.510	Acetyl-CoA:acetoacetyl-CoA transferase2C alpha subunit (EC 2.8.3.8)	Ontology_term=KEGG_ENZYME:2.8.3.8
80813	contig00015	45346	46743	-	fig|667120.3.peg.511	Acetoacetate metabolism regulatory protein AtoC
80813	contig00015	46740	48512	-	fig|667120.3.peg.512	Sensory histidine kinase AtoS
80813	contig00015	48898	49845	-	fig|667120.3.peg.513	Xanthosine operon regulatory protein XapR2C LysR family
80813	contig00015	50193	51020	+	fig|667120.3.peg.514	Xanthosine phosphorylase (EC 2.4.2.1)	Ontology_term=KEGG_ENZYME:2.4.2.1
80813	contig00015	51046	52305	+	fig|667120.3.peg.515	Putative xanthosine permease
80813	contig00015	52834	52944	+	fig|667120.3.peg.516	hypothetical protein
80813	contig00015	53116	53220	+	fig|667120.3.peg.517	hypothetical protein
80813	contig00015	53610	56186	+	fig|667120.3.peg.518	hypothetical protein
80813	contig00015	56219	59224	+	fig|667120.3.peg.519	hypothetical protein
80813	contig00015	59225	59353	-	fig|667120.3.peg.520	hypothetical protein
80813	contig00015	59546	60343	-	fig|667120.3.peg.521	Threonine kinase in B12 biosynthesis
80813	contig00015	60979	62358	+	fig|667120.3.peg.522	Cobyrinic acid A2CC-diamide synthase
80813	contig00015	62355	63314	+	fig|667120.3.peg.523	Adenosylcobinamide-phosphate synthase
80813	contig00015	63327	63959	+	fig|667120.3.peg.524	Cobalt-precorrin-8x methylmutase (EC 5.4.1.2)	Ontology_term=KEGG_ENZYME:5.4.1.2
80813	contig00015	63956	65095	+	fig|667120.3.peg.525	Cobalt-precorrin-6 synthase2C anaerobic
80813	contig00015	65101	65694	+	fig|667120.3.peg.526	Cobalt-precorrin-6y C5-methyltransferase (EC 2.1.1.-)	Ontology_term=KEGG_ENZYME:2.1.1.-
80813	contig00015	65684	66253	+	fig|667120.3.peg.527	Cobalt-precorrin-6y C15-methyltransferase [decarboxylating] (EC 2.1.1.-)	Ontology_term=KEGG_ENZYME:2.1.1.-
80813	contig00015	66246	67019	+	fig|667120.3.peg.528	Cobalt-precorrin-4 C11-methyltransferase (EC 2.1.1.133)	Ontology_term=KEGG_ENZYME:2.1.1.133
80813	contig00015	67000	68061	+	fig|667120.3.peg.529	Cobalamin biosynthesis protein CbiG
80813	contig00015	68055	68780	+	fig|667120.3.peg.530	Cobalt-precorrin-3b C17-methyltransferase
80813	contig00015	68777	69571	+	fig|667120.3.peg.531	Cobalt-precorrin-6x reductase (EC 1.3.1.54)	Ontology_term=KEGG_ENZYME:1.3.1.54
80813	contig00015	69573	70367	+	fig|667120.3.peg.532	Sirohydrochlorin cobaltochelatase CbiK (EC 4.99.1.3)	Ontology_term=KEGG_ENZYME:4.99.1.3
80813	contig00015	70364	71095	+	fig|667120.3.peg.533	Cobalt-precorrin-2 C20-methyltransferase (EC 2.1.1.130)	Ontology_term=KEGG_ENZYME:2.1.1.130
80813	contig00015	71241	71489	+	fig|667120.3.peg.534	ATPase component CbiO of energizing module of cobalt ECF transporter
80813	contig00015	71486	73015	+	fig|667120.3.peg.535	Cobyric acid synthase
80813	contig00015	73012	73563	+	fig|667120.3.peg.536	Adenosylcobinamide-phosphate guanylyltransferase (EC 2.7.7.62)	Ontology_term=KEGG_ENZYME:2.7.7.62
80813	contig00015	73747	74151	-	fig|667120.3.peg.537	Protein ycgK precursor
80813	contig00015	74313	75230	-	fig|667120.3.peg.538	Alginate biosynthesis protein AlgX
80813	contig00015	75567	76868	-	fig|667120.3.peg.539	hypothetical protein
80813	contig00015	77046	78995	-	fig|667120.3.peg.540	Acetoacetate metabolism regulatory protein AtoC
80813	contig00015	79084	80259	-	fig|667120.3.peg.541	FldA protein
80813	contig00015	80249	80752	-	fig|667120.3.peg.542	3-isopropylmalate dehydratase2C small subunit
80813	contig00015	80761	82026	-	fig|667120.3.peg.543	3-isopropylmalate dehydratase large subunit (EC 4.2.1.33)	Ontology_term=KEGG_ENZYME:4.2.1.33
80813	contig00015	82076	83017	-	fig|667120.3.peg.544	Hydroxymethylglutaryl-CoA lyase (EC 4.1.3.4)	Ontology_term=KEGG_ENZYME:4.1.3.4
80813	contig00015	83043	84236	-	fig|667120.3.peg.545	hypothetical protein
80813	contig00015	84511	84960	-	fig|667120.3.peg.546	hypothetical protein
80813	contig00015	85183	85986	-	fig|667120.3.peg.547	Putative DeoR-family transcriptional regulator
80813	contig00015	86333	87253	+	fig|667120.3.peg.548	Ribokinase (EC 2.7.1.15)	Ontology_term=KEGG_ENZYME:2.7.1.15
80813	contig00015	87281	88612	+	fig|667120.3.peg.549	Homolog of fucose/glucose/galactose permeases
80813	contig00015	88609	89622	+	fig|667120.3.peg.550	Putative uncharacterized protein STY3991
80813	contig00015	89710	91791	-	fig|667120.3.peg.551	Iron(III) dicitrate transport protein FecA
80813	contig00015	91885	93003	-	fig|667120.3.peg.552	putative iron transporter
80813	contig00015	93063	94235	-	fig|667120.3.peg.553	Vibrioferrin decarboxylase protein PvsE
80813	contig00015	94232	95974	-	fig|667120.3.peg.554	Vibrioferrin amide bond forming protein PvsD @ Siderophore synthetase superfamily2C group A
80813	contig00015	95949	97127	-	fig|667120.3.peg.555	Vibrioferrin membrane-spanning transport protein PvsC
80813	contig00015	97129	98841	-	fig|667120.3.peg.556	Vibrioferrin amide bond forming protein PvsB
80813	contig00015	98838	100007	-	fig|667120.3.peg.557	Vibrioferrin ligase/carboxylase protein PvsA
80813	contig00015	100022	100819	-	fig|667120.3.peg.558	4-hydroxy-2-oxovalerate aldolase
80813	contig00015	101047	101826	-	fig|667120.3.peg.559	ABC transporter ATP-binding protein
80813	contig00015	101826	102935	-	fig|667120.3.peg.560	Iron(III) dicitrate transport system permease protein FecD (TC 3.A.1.14.1)
80813	contig00015	103430	103555	+	fig|667120.3.peg.561	LSU ribosomal protein L36p
80813	contig00016	199	1377	+	fig|667120.3.peg.562	Large repetitive protein
80813	contig00016	1623	2870	+	fig|667120.3.peg.563	Putative outer membrane efflux protein
80813	contig00016	2867	5002	+	fig|667120.3.peg.564	Putative type I secretion protein2C ATP-binding protein
80813	contig00016	5019	6218	+	fig|667120.3.peg.565	Putative HlyD family secretion protein
80813	contig00016	6233	7786	+	fig|667120.3.peg.566	hypothetical protein
80813	contig00016	8129	8242	-	fig|667120.3.peg.567	hypothetical protein
80813	contig00016	8277	9089	-	fig|667120.3.peg.568	Nickel transport ATP-binding protein NikE (TC 3.A.1.5.3)
80813	contig00016	9086	9850	-	fig|667120.3.peg.569	Nickel transport ATP-binding protein NikD (TC 3.A.1.5.3)
80813	contig00016	9850	10683	-	fig|667120.3.peg.570	Nickel transport system permease protein NikC (TC 3.A.1.5.3)
80813	contig00016	10680	11624	-	fig|667120.3.peg.571	Nickel transport system permease protein NikB (TC 3.A.1.5.3)
80813	contig00016	11624	13162	-	fig|667120.3.peg.572	Nickel ABC transporter2C periplasmic nickel-binding protein NikA (TC 3.A.1.5.3)
80813	contig00016	13544	14326	+	fig|667120.3.peg.573	Transcriptional regulator NanR
80813	contig00016	14485	15357	+	fig|667120.3.peg.574	N-acetylneuraminate lyase (EC 4.1.3.3)	Ontology_term=KEGG_ENZYME:4.1.3.3
80813	contig00016	15478	16968	+	fig|667120.3.peg.575	Sialic acid transporter (permease) NanT
80813	contig00016	17249	18025	+	fig|667120.3.peg.576	N-acetylmannosamine kinase (EC 2.7.1.60)	Ontology_term=KEGG_ENZYME:2.7.1.60
80813	contig00016	18053	18184	+	fig|667120.3.peg.577	hypothetical protein
80813	contig00016	18371	18499	+	fig|667120.3.peg.578	Putative sugar isomerase involved in processing of exogenous sialic acid
80813	contig00016	18548	19126	-	fig|667120.3.peg.579	transcriptional regulator2C TetR family
80813	contig00016	19210	20559	-	fig|667120.3.peg.580	hypothetical protein
80813	contig00016	20872	21000	-	fig|667120.3.peg.581	hypothetical protein
80813	contig00016	21219	21584	-	fig|667120.3.peg.582	Putative inner membrane protein
80813	contig00017	89	1132	+	fig|667120.3.peg.583	Putative cytoplasmic protein
80813	contig00017	1317	1826	+	fig|667120.3.peg.584	hypothetical protein
80813	contig00017	2090	3232	-	fig|667120.3.peg.585	Acyltransferase 3
80813	contig00017	3480	3851	+	fig|667120.3.peg.586	Cell division protein FtsI [Peptidoglycan synthetase] (EC 2.4.1.129)	Ontology_term=KEGG_ENZYME:2.4.1.129
80813	contig00017	3905	4129	+	fig|667120.3.peg.587	hypothetical protein
80813	contig00017	4126	4665	+	fig|667120.3.peg.588	hypothetical protein
80813	contig00017	4658	5032	-	fig|667120.3.peg.589	1-aminocyclopropane-1-carboxylate deaminase (EC 3.5.99.7)	Ontology_term=KEGG_ENZYME:3.5.99.7
80813	contig00017	5053	5397	-	fig|667120.3.peg.590	hypothetical protein
80813	contig00017	5626	6222	+	fig|667120.3.peg.591	Lysyl-tRNA synthetase (class II) (EC 6.1.1.6)	Ontology_term=KEGG_ENZYME:6.1.1.6
80813	contig00018	522	1331	+	fig|667120.3.peg.592	hypothetical protein
80813	contig00018	1396	2565	-	fig|667120.3.peg.593	Membrane-bound lytic murein transglycosylase D precursor (EC 3.2.1.-)	Ontology_term=KEGG_ENZYME:3.2.1.-
80813	contig00018	2848	3603	-	fig|667120.3.peg.594	Hydroxyacylglutathione hydrolase (EC 3.1.2.6)	Ontology_term=KEGG_ENZYME:3.1.2.6
80813	contig00018	3635	4357	+	fig|667120.3.peg.595	FIG005121: SAM-dependent methyltransferase (EC 2.1.1.-)	Ontology_term=KEGG_ENZYME:2.1.1.-
80813	contig00018	4378	4842	-	fig|667120.3.peg.596	Ribonuclease HI (EC 3.1.26.4)	Ontology_term=KEGG_ENZYME:3.1.26.4
80813	contig00018	4910	5641	+	fig|667120.3.peg.597	DNA polymerase III epsilon subunit (EC 2.7.7.7)	Ontology_term=KEGG_ENZYME:2.7.7.7
80813	contig00018	5967	7154	-	fig|667120.3.peg.598	Flavohemoprotein (Hemoglobin-like protein) (Flavohemoglobin) (Nitric oxide dioxygenase) (EC 1.14.12.17)	Ontology_term=KEGG_ENZYME:1.14.12.17
80813	contig00018	7495	8748	+	fig|667120.3.peg.599	Serine hydroxymethyltransferase (EC 2.1.2.1)	Ontology_term=KEGG_ENZYME:2.1.2.1
80813	contig00018	8790	9821	-	fig|667120.3.peg.600	hypothetical protein
80813	contig00018	10043	10846	-	fig|667120.3.peg.601	Inositol-1-monophosphatase (EC 3.1.3.25)	Ontology_term=KEGG_ENZYME:3.1.3.25
80813	contig00018	11074	11811	+	fig|667120.3.peg.602	tRNA:Cm32/Um32 methyltransferase
80813	contig00018	12032	12529	+	fig|667120.3.peg.603	Iron-sulfur cluster regulator IscR
80813	contig00018	12599	13813	+	fig|667120.3.peg.604	Cysteine desulfurase (EC 2.8.1.7)2C IscS subfamily	Ontology_term=KEGG_ENZYME:2.8.1.7
80813	contig00018	13846	14232	+	fig|667120.3.peg.605	Iron-sulfur cluster assembly scaffold protein IscU
80813	contig00018	14299	14622	+	fig|667120.3.peg.606	Iron binding protein IscA for iron-sulfur cluster assembly
80813	contig00018	14719	15237	+	fig|667120.3.peg.607	Chaperone protein HscB
80813	contig00018	15267	17117	+	fig|667120.3.peg.608	Chaperone protein HscA
80813	contig00018	17120	17455	+	fig|667120.3.peg.609	Ferredoxin2C 2Fe-2S
80813	contig00018	17457	17657	+	fig|667120.3.peg.610	Believed to be involved in assembly of Fe-S clusters
80813	contig00018	17790	19091	+	fig|667120.3.peg.611	Peptidase B (EC 3.4.11.23)	Ontology_term=KEGG_ENZYME:3.4.11.23
80813	contig00018	19165	20019	+	fig|667120.3.peg.612	Glycogen phosphorylase (EC 2.4.1.1)	Ontology_term=KEGG_ENZYME:2.4.1.1
80813	contig00018	20331	20762	+	fig|667120.3.peg.613	Nucleoside diphosphate kinase (EC 2.7.4.6)	Ontology_term=KEGG_ENZYME:2.7.4.6
80813	contig00018	20950	22185	+	fig|667120.3.peg.614	Ribosomal RNA large subunit methyltransferase N (EC 2.1.1.-)	Ontology_term=KEGG_ENZYME:2.1.1.-
80813	contig00018	22267	23022	+	fig|667120.3.peg.615	Type IV pilus biogenesis protein PilF
80813	contig00018	23048	24058	+	fig|667120.3.peg.616	FIG021952: putative membrane protein
80813	contig00018	24084	25208	+	fig|667120.3.peg.617	1-hydroxy-2-methyl-2-(E)-butenyl 4-diphosphate synthase (EC 1.17.7.1)	Ontology_term=KEGG_ENZYME:1.17.7.1
80813	contig00018	25315	26589	+	fig|667120.3.peg.618	Histidyl-tRNA synthetase (EC 6.1.1.21)	Ontology_term=KEGG_ENZYME:6.1.1.21
80813	contig00018	26603	27223	+	fig|667120.3.peg.619	Mlr7403 protein
80813	contig00018	27235	28413	+	fig|667120.3.peg.620	Outer membrane protein YfgL2C lipoprotein component of the protein assembly complex (forms a complex with YaeT2C YfiO2C and NlpB)
80813	contig00018	28584	30032	+	fig|667120.3.peg.621	GTP-binding protein EngA
80813	contig00018	30287	31243	+	fig|667120.3.peg.622	Possible AEC family malate permease
80813	contig00018	31253	31477	+	fig|667120.3.peg.623	Hypothetical protein yfgJ
80813	contig00018	31929	33377	+	fig|667120.3.peg.624	Cytochrome c552 precursor (EC 1.7.2.2)	Ontology_term=KEGG_ENZYME:1.7.2.2
80813	contig00018	33420	34007	+	fig|667120.3.peg.625	Cytochrome c-type protein NrfB precursor
80813	contig00018	34004	34675	+	fig|667120.3.peg.626	NrfC protein
80813	contig00018	34672	35613	+	fig|667120.3.peg.627	NrfD protein
80813	contig00018	35652	37346	+	fig|667120.3.peg.628	Cytochrome c-type heme lyase subunit nrfE2C nitrite reductase complex assembly
80813	contig00018	37343	37726	+	fig|667120.3.peg.629	Cytochrome c-type heme lyase subunit nrfF2C nitrite reductase complex assembly
80813	contig00018	37723	38301	+	fig|667120.3.peg.630	Cytochrome c-type heme lyase subunit nrfG2C nitrite reductase complex assembly
80813	contig00018	38314	39696	-	fig|667120.3.peg.631	Exodeoxyribonuclease VII large subunit (EC 3.1.11.6)	Ontology_term=KEGG_ENZYME:3.1.11.6
80813	contig00018	39868	41334	+	fig|667120.3.peg.632	Inosine-5'-monophosphate dehydrogenase (EC 1.1.1.205)	Ontology_term=KEGG_ENZYME:1.1.1.205
80813	contig00018	41419	42996	+	fig|667120.3.peg.633	GMP synthase [glutamine-hydrolyzing] (EC 6.3.5.2)	Ontology_term=KEGG_ENZYME:6.3.5.2
80813	contig00018	43217	43330	-	fig|667120.3.peg.634	Transcriptional regulator2C LysR family
80813	contig00018	43304	44227	+	fig|667120.3.peg.635	Integrase
80813	contig00018	44334	44495	+	fig|667120.3.peg.636	Integrase
80813	contig00018	45261	46301	+	fig|667120.3.peg.637	hypothetical protein
80813	contig00018	46399	46497	+	fig|667120.3.peg.638	hypothetical protein
80813	contig00018	46801	47052	+	fig|667120.3.peg.639	Transposase
80813	contig00018	47443	48609	+	fig|667120.3.peg.640	Probable transmembrane protein
80813	contig00018	48998	49255	-	fig|667120.3.peg.641	hypothetical protein
80813	contig00018	49646	49786	-	fig|667120.3.peg.642	hypothetical protein
80813	contig00018	50196	51824	-	fig|667120.3.peg.643	Arylsulfatase (EC 3.1.6.1)	Ontology_term=KEGG_ENZYME:3.1.6.1
80813	contig00018	52180	53316	-	fig|667120.3.peg.644	GALNS arylsulfatase regulator (Fe-S oxidoreductase)
80813	contig00018	53594	55141	+	fig|667120.3.peg.645	PTS system2C maltose and glucose-specific IIC component (EC 2.7.1.69) / PTS system2C maltose and glucose-specific IIB component (EC 2.7.1.69)	Ontology_term=KEGG_ENZYME:2.7.1.69,KEGG_ENZYME:2.7.1.69
80813	contig00018	55155	56915	+	fig|667120.3.peg.646	Choline-sulfatase (EC 3.1.6.6) BUT NOT	Ontology_term=KEGG_ENZYME:3.1.6.6
80813	contig00018	57484	57786	+	fig|667120.3.peg.647	LacX protein2C plasmid
80813	contig00018	57795	58721	+	fig|667120.3.peg.648	Sialic acid utilization regulator2C RpiR family
80813	contig00018	58844	59020	-	fig|667120.3.peg.649	hypothetical protein
80813	contig00018	58997	59701	+	fig|667120.3.peg.650	transposase
80813	contig00018	61417	62001	+	fig|667120.3.peg.651	CS5 fimbrial subunit precursor (CS5 pilin) (Colonization factor antigen IV) (CFA/IV) (PCF8775)
80813	contig00018	62086	62790	+	fig|667120.3.peg.652	Hypothetical 25.9 kDa protein in CS5 3'region precursor
80813	contig00018	62864	65395	+	fig|667120.3.peg.653	hypothetical protein
80813	contig00018	65433	66008	+	fig|667120.3.peg.654	hypothetical protein
80813	contig00018	66066	67199	+	fig|667120.3.peg.655	CS5 fimbrial minor pilin subunit
80813	contig00018	67502	67990	-	fig|667120.3.peg.656	hypothetical protein
80813	contig00018	68555	68992	-	fig|667120.3.peg.657	Putative fimbrial structural subunit
80813	contig00018	69012	71702	-	fig|667120.3.peg.658	FIG034929: Fimbriae usher protein SafC
80813	contig00018	71828	72655	-	fig|667120.3.peg.659	Periplasmic fimbrial chaperone protein
80813	contig00018	72904	73266	-	fig|667120.3.peg.660	major pilu subunit operon regulatory protein PapB
80813	contig00018	73444	73671	-	fig|667120.3.peg.661	hypothetical protein
80813	contig00018	75343	75462	-	fig|667120.3.peg.662	Transposase
80813	contig00018	75565	75708	-	fig|667120.3.peg.663	Transposase
80813	contig00018	76032	76220	+	fig|667120.3.peg.664	putative cytoplasmic protein
80813	contig00018	76430	76906	+	fig|667120.3.peg.665	Putative integrase core domain protein
80813	contig00018	76950	77075	+	fig|667120.3.peg.666	hypothetical protein
80813	contig00019	1731	2204	+	fig|667120.3.peg.667	hypothetical protein
80813	contig00019	2526	3422	-	fig|667120.3.peg.668	Aldose 1-epimerase family protein YeaD
80813	contig00019	3516	4511	-	fig|667120.3.peg.669	NAD-dependent glyceraldehyde-3-phosphate dehydrogenase (EC 1.2.1.12)	Ontology_term=KEGG_ENZYME:1.2.1.12
80813	contig00019	4871	5281	+	fig|667120.3.peg.670	Peptide methionine sulfoxide reductase MsrB (EC 1.8.4.12)	Ontology_term=KEGG_ENZYME:1.8.4.12
80813	contig00019	5351	5599	+	fig|667120.3.peg.671	Uncharacterized protein YeaC
80813	contig00019	5635	6270	-	fig|667120.3.peg.672	Nicotinamidase (EC 3.5.1.19)	Ontology_term=KEGG_ENZYME:3.5.1.19
80813	contig00019	6327	7385	-	fig|667120.3.peg.673	L-asparaginase (EC 3.5.1.1)	Ontology_term=KEGG_ENZYME:3.5.1.1
80813	contig00019	7475	9322	-	fig|667120.3.peg.674	Protease IV (EC 3.4.21.-)	Ontology_term=KEGG_ENZYME:3.4.21.-
80813	contig00019	9528	10076	+	fig|667120.3.peg.675	Protein ydjA
80813	contig00019	10281	11327	+	fig|667120.3.peg.676	Selenide2Cwater dikinase (EC 2.7.9.3)	Ontology_term=KEGG_ENZYME:2.7.9.3
80813	contig00019	11324	12436	+	fig|667120.3.peg.677	Selenophosphate-dependent tRNA 2-selenouridine synthase
80813	contig00019	12445	14373	+	fig|667120.3.peg.678	DNA topoisomerase III (EC 5.99.1.2)	Ontology_term=KEGG_ENZYME:5.99.1.2
80813	contig00019	14370	14693	+	fig|667120.3.peg.679	hypothetical protein
80813	contig00019	14721	15149	-	fig|667120.3.peg.680	5-methyl-dCTP pyrophosphohydrolase (EC 3.6.1.-)	Ontology_term=KEGG_ENZYME:3.6.1.-
80813	contig00019	15146	15955	-	fig|667120.3.peg.681	Exodeoxyribonuclease III (EC 3.1.11.2)	Ontology_term=KEGG_ENZYME:3.1.11.2
80813	contig00019	16054	16623	-	fig|667120.3.peg.682	Lysine decarboxylase family
80813	contig00019	17548	18396	-	fig|667120.3.peg.683	Formyltetrahydrofolate deformylase (EC 3.5.1.10)	Ontology_term=KEGG_ENZYME:3.5.1.10
80813	contig00019	18486	18968	-	fig|667120.3.peg.684	hypothetical protein
80813	contig00019	19189	20256	+	fig|667120.3.peg.685	Hnr protein
80813	contig00019	20469	21380	+	fig|667120.3.peg.686	UTP--glucose-1-phosphate uridylyltransferase (EC 2.7.7.9)	Ontology_term=KEGG_ENZYME:2.7.7.9
80813	contig00019	21482	21610	+	fig|667120.3.peg.687	hypothetical protein
80813	contig00019	21656	21979	-	fig|667120.3.peg.688	DNA-binding protein H-NS
80813	contig00019	22580	23167	+	fig|667120.3.peg.689	Thymidine kinase (EC 2.7.1.21)	Ontology_term=KEGG_ENZYME:2.7.1.21
80813	contig00019	23683	26355	-	fig|667120.3.peg.690	Alcohol dehydrogenase (EC 1.1.1.1)%3B Acetaldehyde dehydrogenase (EC 1.2.1.10)	Ontology_term=KEGG_ENZYME:1.1.1.1,KEGG_ENZYME:1.2.1.10
80813	contig00019	26732	26857	-	fig|667120.3.peg.691	hypothetical protein
80813	contig00019	26861	27505	+	fig|667120.3.peg.692	Putative membrane protein
80813	contig00019	28196	29830	+	fig|667120.3.peg.693	Oligopeptide ABC transporter2C periplasmic oligopeptide-binding protein OppA (TC 3.A.1.5.1)
80813	contig00019	29907	30827	+	fig|667120.3.peg.694	Oligopeptide transport system permease protein OppB (TC 3.A.1.5.1)
80813	contig00019	30839	31747	+	fig|667120.3.peg.695	Oligopeptide transport system permease protein OppC (TC 3.A.1.5.1)
80813	contig00019	31759	32730	+	fig|667120.3.peg.696	Oligopeptide transport ATP-binding protein OppD (TC 3.A.1.5.1)
80813	contig00019	32727	33731	+	fig|667120.3.peg.697	Oligopeptide transport ATP-binding protein OppF (TC 3.A.1.5.1)
80813	contig00019	33793	34125	-	fig|667120.3.peg.698	hypothetical protein
80813	contig00019	34177	35637	-	fig|667120.3.peg.699	Cardiolipin synthetase (EC 2.7.8.-)	Ontology_term=KEGG_ENZYME:2.7.8.-
80813	contig00019	35864	36004	+	fig|667120.3.peg.700	hypothetical protein
80813	contig00019	36052	36543	-	fig|667120.3.peg.701	Non-specific DNA-binding protein Dps / Iron-binding ferritin-like antioxidant protein / Ferroxidase (EC 1.16.3.1)	Ontology_term=KEGG_ENZYME:1.16.3.1
80813	contig00019	36940	37236	-	fig|667120.3.peg.702	YciL protein
80813	contig00019	37533	38387	+	fig|667120.3.peg.703	Ferric siderophore transport system2C periplasmic binding protein TonB
80813	contig00019	38422	38850	-	fig|667120.3.peg.704	Acyl-CoA thioesterase YciA2C involved in membrane biogenesis
80813	contig00019	38915	39457	-	fig|667120.3.peg.705	Intracellular septation protein IspA
80813	contig00019	39574	39690	+	fig|667120.3.peg.706	hypothetical protein
80813	contig00019	39703	41451	+	fig|667120.3.peg.707	Putative sulfate permease
80813	contig00019	41468	42058	-	fig|667120.3.peg.708	Exopolysaccharide biosynthesis protein
80813	contig00019	42154	42903	-	fig|667120.3.peg.709	hypothetical protein
80813	contig00019	43419	44063	+	fig|667120.3.peg.710	Outer membrane protein W precursor
80813	contig00019	44112	44426	-	fig|667120.3.peg.711	Putative lipoprotein
80813	contig00019	44562	45368	-	fig|667120.3.peg.712	Tryptophan synthase alpha chain (EC 4.2.1.20)	Ontology_term=KEGG_ENZYME:4.2.1.20
80813	contig00019	45365	46558	-	fig|667120.3.peg.713	Tryptophan synthase beta chain (EC 4.2.1.20)	Ontology_term=KEGG_ENZYME:4.2.1.20
80813	contig00019	46597	47973	-	fig|667120.3.peg.714	Indole-3-glycerol phosphate synthase (EC 4.1.1.48) / Phosphoribosylanthranilate isomerase (EC 5.3.1.24)	Ontology_term=KEGG_ENZYME:4.1.1.48,KEGG_ENZYME:5.3.1.24
80813	contig00019	47999	49015	-	fig|667120.3.peg.715	Anthranilate phosphoribosyltransferase (EC 2.4.2.18)	Ontology_term=KEGG_ENZYME:2.4.2.18
80813	contig00019	49006	49641	-	fig|667120.3.peg.716	Anthranilate synthase2C amidotransferase component (EC 4.1.3.27)	Ontology_term=KEGG_ENZYME:4.1.3.27
80813	contig00019	49641	51215	-	fig|667120.3.peg.717	Anthranilate synthase2C aminase component (EC 4.1.3.27)	Ontology_term=KEGG_ENZYME:4.1.3.27
80813	contig00019	51563	52474	+	fig|667120.3.peg.718	COG06132C Predicted metal-dependent phosphoesterases (PHP family)
80813	contig00019	52471	53091	+	fig|667120.3.peg.719	YciO family
80813	contig00019	53148	53399	+	fig|667120.3.peg.720	hypothetical protein
80813	contig00019	53579	54277	-	fig|667120.3.peg.721	Putative transport system permease protein
80813	contig00019	54347	55120	-	fig|667120.3.peg.722	Amino acid ABC transporter2C periplasmic amino acid-binding protein
80813	contig00019	55260	56378	-	fig|667120.3.peg.723	Arsenical pump membrane protein
80813	contig00019	56384	56782	-	fig|667120.3.peg.724	Transcriptional regulator2C AraC family
80813	contig00019	56816	57043	-	fig|667120.3.peg.725	DNA polymerase III theta subunit (EC 2.7.7.7)	Ontology_term=KEGG_ENZYME:2.7.7.7
80813	contig00019	57149	57445	-	fig|667120.3.peg.726	hypothetical protein
80813	contig00019	57606	57728	-	fig|667120.3.peg.727	hypothetical protein
80813	contig00019	57792	58667	+	fig|667120.3.peg.728	Ribosomal large subunit pseudouridine synthase B (EC 4.2.1.70)	Ontology_term=KEGG_ENZYME:4.2.1.70
80813	contig00019	59686	60423	+	fig|667120.3.peg.729	Cobalamin synthase
80813	contig00019	60433	61032	+	fig|667120.3.peg.730	Alpha-ribazole-5'-phosphate phosphatase (EC 3.1.3.73)	Ontology_term=KEGG_ENZYME:3.1.3.73
80813	contig00019	61048	61638	-	fig|667120.3.peg.731	Cob(I)alamin adenosyltransferase (EC 2.5.1.17)	Ontology_term=KEGG_ENZYME:2.5.1.17
80813	contig00019	61689	62453	-	fig|667120.3.peg.732	Putative oxidoreductase
80813	contig00019	62657	63745	+	fig|667120.3.peg.733	Possible protease sohB (EC 3.4.21.-)	Ontology_term=KEGG_ENZYME:3.4.21.-
80813	contig00019	63812	64063	-	fig|667120.3.peg.734	Protein yciN
80813	contig00019	64463	67063	+	fig|667120.3.peg.735	DNA topoisomerase I (EC 5.99.1.2)	Ontology_term=KEGG_ENZYME:5.99.1.2
80813	contig00019	67197	67322	-	fig|667120.3.peg.736	hypothetical protein
80813	contig00019	67278	68252	+	fig|667120.3.peg.737	Cys regulon transcriptional activator CysB
80813	contig00019	68463	68588	-	fig|667120.3.peg.738	hypothetical protein
80813	contig00019	68832	68957	+	fig|667120.3.peg.739	hypothetical protein
80813	contig00019	69030	69146	+	fig|667120.3.peg.740	hypothetical protein
80813	contig00019	69188	69397	+	fig|667120.3.peg.741	Cold shock protein CspC
80813	contig00019	69583	70386	+	fig|667120.3.peg.742	Ribosomal RNA large subunit methyltransferase A (EC 2.1.1.51)	Ontology_term=KEGG_ENZYME:2.1.1.51
80813	contig00019	70415	70885	-	fig|667120.3.peg.743	hypothetical protein
80813	contig00019	70951	71823	-	fig|667120.3.peg.744	PTS system2C mannose-specific IID component (EC 2.7.1.69)	Ontology_term=KEGG_ENZYME:2.7.1.69
80813	contig00020	63	641	-	fig|667120.3.peg.745	CS5 fimbrial subunit precursor (CS5 pilin) (Colonization factor antigen IV) (CFA/IV) (PCF8775)
80813	contig00020	1368	1598	-	fig|667120.3.peg.746	hypothetical protein
80813	contig00020	1933	2133	-	fig|667120.3.peg.747	hypothetical protein
80813	contig00020	2258	2851	-	fig|667120.3.peg.748	Transposase
80813	contig00020	3008	3232	-	fig|667120.3.peg.749	Transposase
80813	contig00020	3427	3678	-	fig|667120.3.peg.750	COG2801: Transposase and inactivated derivatives
80813	contig00020	3759	3890	-	fig|667120.3.peg.751	hypothetical protein
80813	contig00020	4121	4270	-	fig|667120.3.peg.752	hypothetical protein
80813	contig00020	4537	6174	+	fig|667120.3.peg.753	Pyridine nucleotide-disulphide oxidoreductase family protein associated with PFOR
80813	contig00020	6171	9752	+	fig|667120.3.peg.754	Pyruvate-flavodoxin oxidoreductase (EC 1.2.7.-)	Ontology_term=KEGG_ENZYME:1.2.7.-
80813	contig00020	9815	10345	-	fig|667120.3.peg.755	Rhodanese-related sulfurtransferases
80813	contig00020	10358	10666	-	fig|667120.3.peg.756	putative transcriptional regulator
80813	contig00020	10827	11915	-	fig|667120.3.peg.757	Membrane-bound lytic murein transglycosylase B precursor (EC 3.2.1.-)	Ontology_term=KEGG_ENZYME:3.2.1.-
80813	contig00020	12417	12608	+	fig|667120.3.peg.758	hypothetical protein
80813	contig00020	13017	15128	+	fig|667120.3.peg.759	Carbon starvation protein A
80813	contig00020	15131	15382	+	fig|667120.3.peg.760	COG28792C Hypothetical small protein yjiX
80813	contig00020	15447	15836	+	fig|667120.3.peg.761	COG0523: Putative GTPases (G3E family)
80813	contig00020	15833	16540	+	fig|667120.3.peg.762	COG0523: Putative GTPases (G3E family)
80813	contig00020	16709	16834	-	fig|667120.3.peg.763	hypothetical protein
80813	contig00020	17610	17819	+	fig|667120.3.peg.764	hypothetical protein
80813	contig00020	18020	18658	+	fig|667120.3.peg.765	Putative transport protein
80813	contig00020	18871	19239	+	fig|667120.3.peg.766	hypothetical protein
80813	contig00020	19287	19793	-	fig|667120.3.peg.767	Proteinase inhibitor I112C ecotin precursor
80813	contig00020	19953	21548	-	fig|667120.3.peg.768	Putative ATPase component of ABC transporter with duplicated ATPase domain
80813	contig00020	22297	23199	+	fig|667120.3.peg.769	Hypothetical transcriptional regulator yeeY
80813	contig00020	23409	25076	+	fig|667120.3.peg.770	Methyl-accepting chemotaxis protein IV (dipeptide chemoreceptor protein)
80813	contig00020	25257	25604	+	fig|667120.3.peg.771	hypothetical protein
80813	contig00020	25795	26142	-	fig|667120.3.peg.772	Transposase
80813	contig00020	26179	26307	+	fig|667120.3.peg.773	hypothetical protein
80813	contig00020	26271	27413	-	fig|667120.3.peg.774	hypothetical protein
80813	contig00020	27465	27974	-	fig|667120.3.peg.775	hypothetical protein
80813	contig00021	34	1833	+	fig|667120.3.peg.776	hypothetical protein
80813	contig00021	1830	2093	+	fig|667120.3.peg.777	hypothetical protein
80813	contig00021	2111	2452	+	fig|667120.3.peg.778	PalA
80813	contig00021	2457	4622	+	fig|667120.3.peg.779	Large exoproteins involved in heme utilization or adhesion
80813	contig00021	4624	5097	+	fig|667120.3.peg.780	hypothetical protein
80813	contig00021	5164	5511	-	fig|667120.3.peg.781	Phosphomethylpyrimidine kinase (EC 2.7.4.7)	Ontology_term=KEGG_ENZYME:2.7.4.7
80813	contig00021	5798	5911	+	fig|667120.3.peg.782	hypothetical protein
80813	contig00021	6032	6352	+	fig|667120.3.peg.783	Large exoproteins involved in heme utilization or adhesion
80813	contig00021	6514	6657	+	fig|667120.3.peg.784	hypothetical protein
80813	contig00022	3	995	-	fig|667120.3.peg.785	Outer membrane protein
80813	contig00022	857	1195	-	fig|667120.3.peg.786	putative membrane protein
80813	contig00023	27	2084	+	fig|667120.3.peg.787	Ornithine decarboxylase (EC 4.1.1.17)	Ontology_term=KEGG_ENZYME:4.1.1.17
80813	contig00024	2	553	-	fig|667120.3.peg.788	YaaH protein
80813	contig00024	638	2593	-	fig|667120.3.peg.789	Acetyl-coenzyme A synthetase (EC 6.2.1.1)	Ontology_term=KEGG_ENZYME:6.2.1.1
80813	contig00024	2972	3094	+	fig|667120.3.peg.790	hypothetical protein
80813	contig00024	3091	4413	+	fig|667120.3.peg.791	Proton/glutamate symport protein @ Proton/aspartate symport protein
80813	contig00024	4490	5917	-	fig|667120.3.peg.792	Type I secretion outer membrane protein2C TolC precursor
80813	contig00024	6133	6762	+	fig|667120.3.peg.793	ADP-ribose pyrophosphatase (EC 3.6.1.13)	Ontology_term=KEGG_ENZYME:3.6.1.13
80813	contig00024	6928	7128	+	fig|667120.3.peg.794	hypothetical protein
80813	contig00024	7176	8003	+	fig|667120.3.peg.795	3'2C5'-cyclic-nucleotide phosphodiesterase (EC 3.1.4.17)	Ontology_term=KEGG_ENZYME:3.1.4.17
80813	contig00024	8006	8587	+	fig|667120.3.peg.796	Putative esterase2C FIGfam005057
80813	contig00024	8694	10589	+	fig|667120.3.peg.797	Topoisomerase IV subunit B (EC 5.99.1.-)	Ontology_term=KEGG_ENZYME:5.99.1.-
80813	contig00024	10775	13051	+	fig|667120.3.peg.798	Topoisomerase IV subunit A (EC 5.99.1.-)	Ontology_term=KEGG_ENZYME:5.99.1.-
80813	contig00024	13144	13887	+	fig|667120.3.peg.799	1-acyl-sn-glycerol-3-phosphate acyltransferase (EC 2.3.1.51)	Ontology_term=KEGG_ENZYME:2.3.1.51
80813	contig00024	13936	15354	+	fig|667120.3.peg.800	Putative cell division protein precursor
80813	contig00024	15339	15452	-	fig|667120.3.peg.801	hypothetical protein
80813	contig00024	15638	19318	+	fig|667120.3.peg.802	5-methyltetrahydrofolate--homocysteine methyltransferase (EC 2.1.1.13)	Ontology_term=KEGG_ENZYME:2.1.1.13
80813	contig00024	19366	20715	-	fig|667120.3.peg.803	Aspartokinase (EC 2.7.2.4)	Ontology_term=KEGG_ENZYME:2.7.2.4
80813	contig00024	20987	21136	+	fig|667120.3.peg.804	hypothetical protein
80813	contig00024	21532	23181	+	fig|667120.3.peg.805	Glucose-6-phosphate isomerase (EC 5.3.1.9)	Ontology_term=KEGG_ENZYME:5.3.1.9
80813	contig00024	23242	24489	-	fig|667120.3.peg.806	Proton/sodium-glutamate symport protein
80813	contig00024	24724	25131	+	fig|667120.3.peg.807	PsiE protein
80813	contig00024	25208	26098	-	fig|667120.3.peg.808	Maltose/maltodextrin ABC transporter2C permease protein MalG
80813	contig00024	26113	27684	-	fig|667120.3.peg.809	Maltose/maltodextrin ABC transporter2C permease protein MalF
80813	contig00024	27822	29015	-	fig|667120.3.peg.810	Maltose/maltodextrin ABC transporter2C substrate binding periplasmic protein MalE
80813	contig00024	29070	29219	+	fig|667120.3.peg.811	hypothetical protein
80813	contig00024	29500	30609	+	fig|667120.3.peg.812	Maltose/maltodextrin transport ATP-binding protein MalK (EC 3.6.3.19)	Ontology_term=KEGG_ENZYME:3.6.3.19
80813	contig00024	30678	31955	+	fig|667120.3.peg.813	Maltoporin (maltose/maltodextrin high-affinity receptor2C phage lambda receptor protein)
80813	contig00024	32052	32951	+	fig|667120.3.peg.814	Maltose operon periplasmic protein MalM
80813	contig00024	33215	33721	+	fig|667120.3.peg.815	Chorismate--pyruvate lyase (EC 4.1.3.40)	Ontology_term=KEGG_ENZYME:4.1.3.40
80813	contig00024	33747	34610	+	fig|667120.3.peg.816	4-hydroxybenzoate polyprenyltransferase (EC 2.5.1.-)	Ontology_term=KEGG_ENZYME:2.5.1.-
80813	contig00024	34898	36574	+	fig|667120.3.peg.817	Oxalate/formate antiporter
80813	contig00024	36629	39085	-	fig|667120.3.peg.818	Glycerol-3-phosphate acyltransferase (EC 2.3.1.15)	Ontology_term=KEGG_ENZYME:2.3.1.15
80813	contig00024	39178	39573	+	fig|667120.3.peg.819	Diacylglycerol kinase (EC 2.7.1.107)	Ontology_term=KEGG_ENZYME:2.7.1.107
80813	contig00024	39697	41154	-	fig|667120.3.peg.820	Citrate Succinate antiporter (TC 2.A.47.3.2)
80813	contig00024	41184	42095	-	fig|667120.3.peg.821	2-(5''-triphosphoribosyl)-3'-dephosphocoenzyme-A synthase (EC 2.7.8.25)	Ontology_term=KEGG_ENZYME:2.7.8.25
80813	contig00024	42073	42624	-	fig|667120.3.peg.822	Apo-citrate lyase phosphoribosyl-dephospho-CoA transferase (EC 2.7.7.61)	Ontology_term=KEGG_ENZYME:2.7.7.61
80813	contig00024	42628	44148	-	fig|667120.3.peg.823	Citrate lyase alpha chain (EC 4.1.3.6)	Ontology_term=KEGG_ENZYME:4.1.3.6
80813	contig00024	44159	45055	-	fig|667120.3.peg.824	Citrate lyase beta chain (EC 4.1.3.6)	Ontology_term=KEGG_ENZYME:4.1.3.6
80813	contig00024	45052	45351	-	fig|667120.3.peg.825	Citrate lyase gamma chain2C acyl carrier protein (EC 4.1.3.6)	Ontology_term=KEGG_ENZYME:4.1.3.6
80813	contig00024	45348	46424	-	fig|667120.3.peg.826	[Citrate [pro-3S]-lyase] ligase (EC 6.2.1.22)	Ontology_term=KEGG_ENZYME:6.2.1.22
80813	contig00024	46812	48455	+	fig|667120.3.peg.827	Sensor kinase CitA2C DpiB (EC 2.7.3.-)	Ontology_term=KEGG_ENZYME:2.7.3.-
80813	contig00024	48442	49134	+	fig|667120.3.peg.828	Transcriptional regulatory protein CitB2C DpiA
80813	contig00024	49255	49863	+	fig|667120.3.peg.829	SOS-response repressor and protease LexA (EC 3.4.21.88)	Ontology_term=KEGG_ENZYME:3.4.21.88
80813	contig00024	50017	51348	+	fig|667120.3.peg.830	DNA-damage-inducible protein F
80813	contig00024	51367	51840	-	fig|667120.3.peg.831	Zinc uptake regulation protein ZUR
80813	contig00024	52284	52955	+	fig|667120.3.peg.832	hypothetical protein
80813	contig00024	53074	54132	+	fig|667120.3.peg.833	tRNA dihydrouridine synthase A (EC 1.-.-.-)	Ontology_term=KEGG_ENZYME:1.-.-.-
80813	contig00024	54296	54514	+	fig|667120.3.peg.834	Putative inner membrane protein
80813	contig00024	54681	56093	+	fig|667120.3.peg.835	Replicative DNA helicase (EC 3.6.1.-)	Ontology_term=KEGG_ENZYME:3.6.1.-
80813	contig00024	56133	56246	-	fig|667120.3.peg.836	hypothetical protein
80813	contig00024	56202	57293	+	fig|667120.3.peg.837	Alanine racemase2C biosynthetic (EC 5.1.1.1)	Ontology_term=KEGG_ENZYME:5.1.1.1
80813	contig00024	57364	58521	-	fig|667120.3.peg.838	Hypothetical oxidoreductase YqhD (EC 1.1.-.-)	Ontology_term=KEGG_ENZYME:1.1.-.-
80813	contig00024	58731	59642	+	fig|667120.3.peg.839	Hypothetical transcriptional regulator YqhC
80813	contig00024	59701	60990	+	fig|667120.3.peg.840	Proline iminopeptidase (EC 3.4.11.5)	Ontology_term=KEGG_ENZYME:3.4.11.5
80813	contig00024	61037	61669	-	fig|667120.3.peg.841	porin opacity type
80813	contig00024	61751	61870	+	fig|667120.3.peg.842	hypothetical protein
80813	contig00024	62556	63131	+	fig|667120.3.peg.843	Superoxide dismutase [Cu-Zn] precursor (EC 1.15.1.1)	Ontology_term=KEGG_ENZYME:1.15.1.1
80813	contig00024	63191	63871	-	fig|667120.3.peg.844	Respiratory nitrate reductase gamma chain (EC 1.7.99.4)	Ontology_term=KEGG_ENZYME:1.7.99.4
80813	contig00024	63882	64538	-	fig|667120.3.peg.845	Respiratory nitrate reductase delta chain (EC 1.7.99.4)	Ontology_term=KEGG_ENZYME:1.7.99.4
80813	contig00024	64542	66062	-	fig|667120.3.peg.846	Respiratory nitrate reductase beta chain (EC 1.7.99.4)	Ontology_term=KEGG_ENZYME:1.7.99.4
80813	contig00024	66089	69760	-	fig|667120.3.peg.847	Respiratory nitrate reductase alpha chain (EC 1.7.99.4)	Ontology_term=KEGG_ENZYME:1.7.99.4
80813	contig00024	69779	71182	-	fig|667120.3.peg.848	Nitrate/nitrite transporter
80813	contig00024	71494	71637	+	fig|667120.3.peg.849	hypothetical protein
80813	contig00024	72179	73633	+	fig|667120.3.peg.850	Citrate Succinate antiporter (TC 2.A.47.3.2)
80813	contig00024	75164	75337	+	fig|667120.3.peg.851	hypothetical protein
80813	contig00025	1107	1301	-	fig|667120.3.peg.852	hypothetical protein
80813	contig00025	1194	2396	+	fig|667120.3.peg.853	Uptake hydrogenase small subunit precursor (EC 1.12.99.6)	Ontology_term=KEGG_ENZYME:1.12.99.6
80813	contig00025	2393	4186	+	fig|667120.3.peg.854	Uptake hydrogenase large subunit (EC 1.12.99.6)	Ontology_term=KEGG_ENZYME:1.12.99.6
80813	contig00025	4205	4939	+	fig|667120.3.peg.855	Ni2CFe-hydrogenase I cytochrome b subunit
80813	contig00025	4936	5529	+	fig|667120.3.peg.856	Hydrogenase maturation protease (EC 3.4.24.-)	Ontology_term=KEGG_ENZYME:3.4.24.-
80813	contig00025	5526	5921	+	fig|667120.3.peg.857	Hydrogenase maturation factor hoxO
80813	contig00025	5925	6782	+	fig|667120.3.peg.858	Hydrogenase maturation factor hoxQ
80813	contig00025	6775	6972	+	fig|667120.3.peg.859	Hydrogenase maturation factor hoxQ / Hydrogenase maturation factor hoxR
80813	contig00025	7316	8857	+	fig|667120.3.peg.860	Cytochrome d ubiquinol oxidase subunit I (EC 1.10.3.-)	Ontology_term=KEGG_ENZYME:1.10.3.-
80813	contig00025	8869	10005	+	fig|667120.3.peg.861	Cytochrome d ubiquinol oxidase subunit II (EC 1.10.3.-)	Ontology_term=KEGG_ENZYME:1.10.3.-
80813	contig00025	10268	11026	+	fig|667120.3.peg.862	hypothetical protein
80813	contig00025	11082	12086	-	fig|667120.3.peg.863	transcriptional regulator2C LysR family
80813	contig00025	12135	13280	-	fig|667120.3.peg.864	Cyclopropane-fatty-acyl-phospholipid synthase (EC 2.1.1.79)	Ontology_term=KEGG_ENZYME:2.1.1.79
80813	contig00025	13576	14598	+	fig|667120.3.peg.865	hypothetical protein
80813	contig00025	14589	15713	+	fig|667120.3.peg.866	Cell division protein FtsQ
80813	contig00025	15794	16048	+	fig|667120.3.peg.867	hypothetical protein
80813	contig00025	16426	17049	-	fig|667120.3.peg.868	hypothetical protein
80813	contig00025	17129	20359	-	fig|667120.3.peg.869	hypothetical protein
80813	contig00025	20400	20516	-	fig|667120.3.peg.870	hypothetical protein
80813	contig00025	20831	20953	+	fig|667120.3.peg.871	hypothetical protein
80813	contig00025	21020	21190	-	fig|667120.3.peg.872	hypothetical protein
80813	contig00025	21680	23104	+	fig|667120.3.peg.873	Nucleoside permease NupG
80813	contig00025	23273	23710	+	fig|667120.3.peg.874	hypothetical protein
80813	contig00025	23764	24492	-	fig|667120.3.peg.875	Ribosyl nicotinamide transporter2C PnuC-like
80813	contig00025	24494	25240	-	fig|667120.3.peg.876	N-Ribosylnicotinamide phosphorylase (EC 2.4.2.1)	Ontology_term=KEGG_ENZYME:2.4.2.1
80813	contig00025	25262	25963	-	fig|667120.3.peg.877	Predicted N-ribosylNicotinamide CRP-like regulator
80813	contig00025	26139	27395	-	fig|667120.3.peg.878	hypothetical protein
80813	contig00025	27399	28517	-	fig|667120.3.peg.879	Adenosine deaminase (EC 3.5.4.4)	Ontology_term=KEGG_ENZYME:3.5.4.4
80813	contig00025	28639	29559	-	fig|667120.3.peg.880	hypothetical protein
80813	contig00025	29938	30924	+	fig|667120.3.peg.881	TRAP-type C4-dicarboxylate transport system2C periplasmic component
80813	contig00025	30988	31491	+	fig|667120.3.peg.882	TRAP-type transport system2C small permease component2C predicted N-acetylneuraminate transporter
80813	contig00025	31491	32792	+	fig|667120.3.peg.883	TRAP-type C4-dicarboxylate transport system2C large permease component
80813	contig00025	33320	33556	+	fig|667120.3.peg.884	hypothetical protein
80813	contig00025	34190	35590	+	fig|667120.3.peg.885	Beta-glucosidase (EC 3.2.1.21)	Ontology_term=KEGG_ENZYME:3.2.1.21
80813	contig00025	35727	36191	+	fig|667120.3.peg.886	Putative ribonuclease
80813	contig00025	36197	36475	+	fig|667120.3.peg.887	probable ribonuclease inhibitor YPO3690
80813	contig00025	36525	37079	-	fig|667120.3.peg.888	FIG138315: Putative alpha helix protein
80813	contig00025	37233	37355	+	fig|667120.3.peg.889	hypothetical protein
80813	contig00025	37566	37967	+	fig|667120.3.peg.890	DNA-binding protein H-NS
80813	contig00025	38354	39694	+	fig|667120.3.peg.891	TldE/PmbA protein2C part of proposed TldE/TldD proteolytic complex (PMID 12029038)
80813	contig00025	39769	41196	-	fig|667120.3.peg.892	Arabinose-proton symporter
80813	contig00025	41573	42727	-	fig|667120.3.peg.893	S-adenosylmethionine synthetase (EC 2.5.1.6)	Ontology_term=KEGG_ENZYME:2.5.1.6
80813	contig00025	42683	42805	+	fig|667120.3.peg.894	hypothetical protein
80813	contig00025	43571	43732	+	fig|667120.3.peg.895	hypothetical protein
80813	contig00025	43725	45701	+	fig|667120.3.peg.896	Biosynthetic arginine decarboxylase (EC 4.1.1.19)	Ontology_term=KEGG_ENZYME:4.1.1.19
80813	contig00025	45911	46825	+	fig|667120.3.peg.897	Agmatinase (EC 3.5.3.11)	Ontology_term=KEGG_ENZYME:3.5.3.11
80813	contig00025	46918	48675	-	fig|667120.3.peg.898	hypothetical protein
80813	contig00025	48706	48933	-	fig|667120.3.peg.899	hypothetical protein
80813	contig00025	48952	50946	+	fig|667120.3.peg.900	Transketolase (EC 2.2.1.1)	Ontology_term=KEGG_ENZYME:2.2.1.1
80813	contig00025	51225	52295	+	fig|667120.3.peg.901	D-erythrose-4-phosphate dehydrogenase (EC 1.2.1.72)	Ontology_term=KEGG_ENZYME:1.2.1.72
80813	contig00025	52353	53516	+	fig|667120.3.peg.902	Phosphoglycerate kinase (EC 2.7.2.3)	Ontology_term=KEGG_ENZYME:2.7.2.3
80813	contig00025	53625	54701	+	fig|667120.3.peg.903	Fructose-bisphosphate aldolase class II (EC 4.1.2.13)	Ontology_term=KEGG_ENZYME:4.1.2.13
80813	contig00025	54802	54918	-	fig|667120.3.peg.904	hypothetical protein
80813	contig00025	54970	55830	+	fig|667120.3.peg.905	Protein involved in stability of MscS mechanosensitive channel
80813	contig00025	55988	56605	+	fig|667120.3.peg.906	Arginine exporter protein ArgO
80813	contig00025	56755	57474	+	fig|667120.3.peg.907	Protein of unknown function DUF541
80813	contig00025	57547	58440	-	fig|667120.3.peg.908	Chromosome initiation inhibitor
80813	contig00025	58744	59403	+	fig|667120.3.peg.909	Ribose 5-phosphate isomerase A (EC 5.3.1.6)	Ontology_term=KEGG_ENZYME:5.3.1.6
80813	contig00025	59714	60952	+	fig|667120.3.peg.910	D-3-phosphoglycerate dehydrogenase (EC 1.1.1.95)	Ontology_term=KEGG_ENZYME:1.1.1.95
80813	contig00025	60949	61575	-	fig|667120.3.peg.911	5-formyltetrahydrofolate cyclo-ligase (EC 6.3.3.2)	Ontology_term=KEGG_ENZYME:6.3.3.2
80813	contig00025	61891	62220	-	fig|667120.3.peg.912	hypothetical protein
80813	contig00025	62399	62971	+	fig|667120.3.peg.913	FIG037488: Putative conserved exported protein precursor
80813	contig00025	62925	63059	-	fig|667120.3.peg.914	hypothetical protein
80813	contig00025	63176	64498	+	fig|667120.3.peg.915	Xaa-Pro aminopeptidase (EC 3.4.11.9)	Ontology_term=KEGG_ENZYME:3.4.11.9
80813	contig00025	64495	65673	+	fig|667120.3.peg.916	2-octaprenyl-6-methoxyphenol hydroxylase (EC 1.14.13.-)	Ontology_term=KEGG_ENZYME:1.14.13.-
80813	contig00025	65702	66907	+	fig|667120.3.peg.917	2-octaprenyl-3-methyl-6-methoxy-12C4-benzoquinol hydroxylase (EC 1.14.13.-)	Ontology_term=KEGG_ENZYME:1.14.13.-
80813	contig00025	66977	67120	-	fig|667120.3.peg.918	hypothetical protein
80813	contig00025	67292	68416	+	fig|667120.3.peg.919	Aminomethyltransferase (glycine cleavage system T protein) (EC 2.1.2.10)	Ontology_term=KEGG_ENZYME:2.1.2.10
80813	contig00025	68449	68841	+	fig|667120.3.peg.920	Glycine cleavage system H protein
80813	contig00025	68931	71813	+	fig|667120.3.peg.921	Glycine dehydrogenase [decarboxylating] (glycine cleavage system P protein) (EC 1.4.4.2)	Ontology_term=KEGG_ENZYME:1.4.4.2
80813	contig00025	71839	71952	+	fig|667120.3.peg.922	hypothetical protein
80813	contig00025	72306	73718	+	fig|667120.3.peg.923	Na(+)-linked D-alanine glycine permease
80813	contig00025	73773	74426	-	fig|667120.3.peg.924	COG1272: Predicted membrane protein hemolysin III homolog
80813	contig00025	74605	74739	+	fig|667120.3.peg.925	hypothetical protein
80813	contig00025	75032	75904	+	fig|667120.3.peg.926	Nucleoside-specific channel-forming protein Tsx precursor
80813	contig00025	76061	76885	+	fig|667120.3.peg.927	Shikimate 5-dehydrogenase I gamma (EC 1.1.1.25)	Ontology_term=KEGG_ENZYME:1.1.1.25
80813	contig00025	76927	77925	-	fig|667120.3.peg.928	Folate-dependent protein for Fe/S cluster synthesis/repair in oxidative stress
80813	contig00025	78274	78540	+	fig|667120.3.peg.929	YgfY COG2938
80813	contig00025	78521	78937	+	fig|667120.3.peg.930	Putative inner membrane protein
80813	contig00025	78962	79474	-	fig|667120.3.peg.931	Flavodoxin 2
80813	contig00025	79626	80525	+	fig|667120.3.peg.932	Site-specific recombinase XerD
80813	contig00025	80553	81269	+	fig|667120.3.peg.933	Thiol:disulfide interchange protein DsbC
80813	contig00025	81280	83007	+	fig|667120.3.peg.934	Single-stranded-DNA-specific exonuclease RecJ (EC 3.1.-.-)	Ontology_term=KEGG_ENZYME:3.1.-.-
80813	contig00025	83358	83570	-	fig|667120.3.peg.935	hypothetical protein
80813	contig00025	83565	84446	+	fig|667120.3.peg.936	Peptide chain release factor 2%3B programmed frameshift-containing
80813	contig00025	84456	85973	+	fig|667120.3.peg.937	Lysyl-tRNA synthetase (class II) (EC 6.1.1.6)	Ontology_term=KEGG_ENZYME:6.1.1.6
80813	contig00025	86048	86581	-	fig|667120.3.peg.938	hypothetical protein
80813	contig00025	86670	87011	-	fig|667120.3.peg.939	hypothetical protein
80813	contig00025	87661	88263	-	fig|667120.3.peg.940	hypothetical protein
80813	contig00025	88276	88791	-	fig|667120.3.peg.941	Putative outer membrane lipoprotein
80813	contig00025	89503	90429	-	fig|667120.3.peg.942	Lipid A biosynthesis lauroyl acyltransferase (EC 2.3.1.-)	Ontology_term=KEGG_ENZYME:2.3.1.-
80813	contig00025	90429	90557	+	fig|667120.3.peg.943	hypothetical protein
80813	contig00025	90993	94040	-	fig|667120.3.peg.944	Chondroitinase (chondroitin lyase)
80813	contig00025	94102	97170	-	fig|667120.3.peg.945	Chondroitinase (chondroitin lyase)
80813	contig00025	97199	99289	-	fig|667120.3.peg.946	hypothetical protein
80813	contig00025	99326	100210	-	fig|667120.3.peg.947	Putative exported protein precursor
80813	contig00025	100358	101923	-	fig|667120.3.peg.948	Choline-sulfatase (EC 3.1.6.6)	Ontology_term=KEGG_ENZYME:3.1.6.6
80813	contig00025	102378	103460	-	fig|667120.3.peg.949	Transcriptional activator protein LysR
80813	contig00025	103459	104718	+	fig|667120.3.peg.950	Diaminopimelate decarboxylase (EC 4.1.1.20)	Ontology_term=KEGG_ENZYME:4.1.1.20
80813	contig00025	105137	107263	+	fig|667120.3.peg.951	Formate hydrogenlyase transcriptional activator
80813	contig00025	107564	108034	+	fig|667120.3.peg.952	Formate hydrogenlyase regulatory protein HycA
80813	contig00025	108083	109111	-	fig|667120.3.peg.953	[NiFe] hydrogenase metallocenter assembly protein HypE
80813	contig00025	109114	110232	-	fig|667120.3.peg.954	[NiFe] hydrogenase metallocenter assembly protein HypD
80813	contig00025	110236	110529	-	fig|667120.3.peg.955	[NiFe] hydrogenase metallocenter assembly protein HybG
80813	contig00025	110529	111635	-	fig|667120.3.peg.956	[NiFe] hydrogenase nickel incorporation-associated protein HypB
80813	contig00025	111661	112008	-	fig|667120.3.peg.957	[NiFe] hydrogenase nickel incorporation protein HybF
80813	contig00025	112073	114397	-	fig|667120.3.peg.958	[NiFe] hydrogenase metallocenter assembly protein HypF
80813	contig00025	114704	115246	-	fig|667120.3.peg.959	Electron transport protein HydN
80813	contig00025	115424	117574	-	fig|667120.3.peg.960	Formate dehydrogenase H (EC 1.2.1.2) @ selenocysteine-containing	Ontology_term=KEGG_ENZYME:1.2.1.2
80813	contig00025	117874	118353	-	fig|667120.3.peg.961	Hydrogenase 3 maturation protease (EC 3.4.-.-)	Ontology_term=KEGG_ENZYME:3.4.-.-
80813	contig00025	118346	118789	-	fig|667120.3.peg.962	Formate hydrogenlyase maturation protein hycH
80813	contig00025	118786	119610	-	fig|667120.3.peg.963	Formate hydrogenlyase subunit 7
80813	contig00025	119607	120164	-	fig|667120.3.peg.964	Formate hydrogenlyase complex 3 iron-sulfur protein%3B Formate hydrogenlyase subunit 6%3B Ni2CFe-hydrogenase III medium subunit
80813	contig00025	120184	121884	-	fig|667120.3.peg.965	Formate hydrogenlyase subunit 5
80813	contig00025	121960	122898	-	fig|667120.3.peg.966	Formate hydrogenlyase subunit 4
80813	contig00025	122911	124812	-	fig|667120.3.peg.967	Hydrogenase-4 component B (EC 1.-.-.-) / Formate hydrogenlyase subunit 3	Ontology_term=KEGG_ENZYME:1.-.-.-
80813	contig00025	124809	125423	-	fig|667120.3.peg.968	Formate hydrogenlyase subunit 2
80813	contig00025	125611	126621	-	fig|667120.3.peg.969	Transcriptional regulator2C LacI family
80813	contig00025	126668	127675	-	fig|667120.3.peg.970	Galactose operon repressor2C GalR-LacI family of transcriptional regulators
80813	contig00025	128012	128143	+	fig|667120.3.peg.971	hypothetical protein
80813	contig00025	128271	130430	+	fig|667120.3.peg.972	2-acylglycerophosphoethanolamine acyltransferase (EC 2.3.1.40) / Acyl-[acyl-carrier-protein] synthetase (EC 6.2.1.20)	Ontology_term=KEGG_ENZYME:2.3.1.40,KEGG_ENZYME:6.2.1.20
80813	contig00025	130423	131613	+	fig|667120.3.peg.973	Lysophospholipid transporter LplT
80813	contig00025	131734	133176	+	fig|667120.3.peg.974	Alkaline phosphatase (EC 3.1.3.1)	Ontology_term=KEGG_ENZYME:3.1.3.1
80813	contig00025	133319	134161	+	fig|667120.3.peg.975	hypothetical protein
80813	contig00025	134236	134952	-	fig|667120.3.peg.976	FIG003462: membrane protein
80813	contig00025	135040	135729	-	fig|667120.3.peg.977	DNA mismatch repair endonuclease MutH
80813	contig00025	135815	135970	+	fig|667120.3.peg.978	hypothetical protein
80813	contig00025	136416	136949	+	fig|667120.3.peg.979	Adenosine (5')-pentaphospho-(5'')-adenosine pyrophosphohydrolase (EC 3.6.1.-)	Ontology_term=KEGG_ENZYME:3.6.1.-
80813	contig00025	136962	139208	+	fig|667120.3.peg.980	FIG001592: Phosphocarrier protein kinase/phosphorylase2C nitrogen regulation associated
80813	contig00025	139291	139635	+	fig|667120.3.peg.981	Cell division protein FtsB
80813	contig00025	139689	140420	+	fig|667120.3.peg.982	2-C-methyl-D-erythritol 4-phosphate cytidylyltransferase (EC 2.7.7.60)	Ontology_term=KEGG_ENZYME:2.7.7.60
80813	contig00025	140424	140897	+	fig|667120.3.peg.983	2-C-methyl-D-erythritol 22C4-cyclodiphosphate synthase (EC 4.6.1.12)	Ontology_term=KEGG_ENZYME:4.6.1.12
80813	contig00025	140901	141947	+	fig|667120.3.peg.984	tRNA pseudouridine 13 synthase (EC 4.2.1.-)	Ontology_term=KEGG_ENZYME:4.2.1.-
80813	contig00025	141928	142692	+	fig|667120.3.peg.985	5-nucleotidase SurE (EC 3.1.3.5)	Ontology_term=KEGG_ENZYME:3.1.3.5
80813	contig00025	142686	143324	+	fig|667120.3.peg.986	Protein-L-isoaspartate O-methyltransferase (EC 2.1.1.77)	Ontology_term=KEGG_ENZYME:2.1.1.77
80813	contig00025	143770	144585	+	fig|667120.3.peg.987	Lipoprotein NlpD
80813	contig00025	144637	145623	+	fig|667120.3.peg.988	RNA polymerase sigma factor RpoS
80813	contig00025	145678	148236	-	fig|667120.3.peg.989	DNA mismatch repair protein MutS
80813	contig00025	148390	149058	-	fig|667120.3.peg.990	hypothetical protein
80813	contig00025	149182	149544	-	fig|667120.3.peg.991	Protein hdeB precursor
80813	contig00025	150000	151580	+	fig|667120.3.peg.992	hypothetical protein
80813	contig00025	151860	153254	+	fig|667120.3.peg.993	Glutamate decarboxylase (EC 4.1.1.15)	Ontology_term=KEGG_ENZYME:4.1.1.15
80813	contig00025	153291	154871	+	fig|667120.3.peg.994	Probable glutamate/gamma-aminobutyrate antiporter
80813	contig00025	154947	155882	+	fig|667120.3.peg.995	Glutaminase (EC 3.5.1.2)	Ontology_term=KEGG_ENZYME:3.5.1.2
80813	contig00025	155888	157189	+	fig|667120.3.peg.996	Inner membrane transport protein YbaT
80813	contig00025	157174	157818	+	fig|667120.3.peg.997	multiple antibiotic resistance (MarC)-related protein
80813	contig00025	157950	162896	-	fig|667120.3.peg.998	hypothetical protein
80813	contig00025	163072	163200	+	fig|667120.3.peg.999	hypothetical protein
80813	contig00025	163281	163769	+	fig|667120.3.peg.1000	Similar to C-terminal domain of competence/damage-inducible protein CinA
80813	contig00025	163840	164901	+	fig|667120.3.peg.1001	RecA protein
80813	contig00025	164938	165378	+	fig|667120.3.peg.1002	Regulatory protein RecX
80813	contig00025	165414	165542	-	fig|667120.3.peg.1003	hypothetical protein
80813	contig00025	165513	168140	+	fig|667120.3.peg.1004	Alanyl-tRNA synthetase (EC 6.1.1.7)	Ontology_term=KEGG_ENZYME:6.1.1.7
80813	contig00025	168394	168579	+	fig|667120.3.peg.1005	Carbon storage regulator
80813	contig00026	3	977	-	fig|667120.3.peg.1006	Transposase for transposon Tn1721
80813	contig00026	1442	2326	+	fig|667120.3.peg.1007	Permease of the drug/metabolite transporter (DMT) superfamily
80813	contig00026	2358	3632	-	fig|667120.3.peg.1008	Tetracycline efflux protein TetA
80813	contig00026	3636	4313	+	fig|667120.3.peg.1009	Transcriptional regulator2C TetR family
80813	contig00026	4345	4587	-	fig|667120.3.peg.1010	hypothetical protein
80813	contig00027	499	1341	-	fig|667120.3.peg.1011	hypothetical protein
80813	contig00027	3174	3287	+	fig|667120.3.peg.1012	hypothetical protein
80813	contig00027	3828	4826	-	fig|667120.3.peg.1013	Integrase
80813	contig00027	5092	5859	-	fig|667120.3.peg.1014	hypothetical protein
80813	contig00027	6917	8626	-	fig|667120.3.peg.1015	putative DNA primerase
80813	contig00027	9693	10298	-	fig|667120.3.peg.1016	Nucleotidase YfbR2C HD superfamily
80813	contig00027	12411	14036	-	fig|667120.3.peg.1017	Type II restriction-modification system methylation subunit
80813	contig00027	14112	14414	-	fig|667120.3.peg.1018	hypothetical protein
80813	contig00028	210	383	-	fig|667120.3.peg.1019	hypothetical protein
80813	contig00028	480	866	-	fig|667120.3.peg.1020	Zinc binding domain / DNA primase (EC 2.7.7.-)2C Phage P4-associated / Replicative helicase RepA2C Phage P4-associated	Ontology_term=KEGG_ENZYME:2.7.7.-
80813	contig00028	925	1329	-	fig|667120.3.peg.1021	Zinc binding domain / DNA primase (EC 2.7.7.-)2C Phage P4-associated / Replicative helicase RepA2C Phage P4-associated	Ontology_term=KEGG_ENZYME:2.7.7.-
80813	contig00028	1344	1664	-	fig|667120.3.peg.1022	FIG018226: DNA replication protein2C phage-associated
80813	contig00028	1661	1888	-	fig|667120.3.peg.1023	hypothetical protein
80813	contig00028	1885	2079	-	fig|667120.3.peg.1024	FIG118045: Phage immunity repressor protein
80813	contig00028	2433	2654	-	fig|667120.3.peg.1025	FIG033266: Phage DNA binding protein
80813	contig00028	3261	4013	+	fig|667120.3.peg.1026	hypothetical protein
80813	contig00028	4013	4252	+	fig|667120.3.peg.1027	FIG107037: Phage late gene regulator
80813	contig00028	4225	4842	+	fig|667120.3.peg.1028	hypothetical protein
80813	contig00028	5238	7028	-	fig|667120.3.peg.1029	hypothetical protein
80813	contig00028	7025	8284	-	fig|667120.3.peg.1030	hypothetical protein
80813	contig00028	8287	9303	-	fig|667120.3.peg.1031	Phage integrase2C Phage P4-associated
80813	contig00028	9254	9445	-	fig|667120.3.peg.1032	hypothetical protein
80813	contig00028	9839	11191	+	fig|667120.3.peg.1033	Transcriptional regulator2C TetR family
80813	contig00028	11544	12968	-	fig|667120.3.peg.1034	hypothetical protein
80813	contig00028	13417	13620	+	fig|667120.3.peg.1035	Prophage CP4-57 regulatory protein alpA
80813	contig00028	13721	13843	+	fig|667120.3.peg.1036	hypothetical protein
80813	contig00028	13995	14969	+	fig|667120.3.peg.1037	hypothetical protein
80813	contig00028	15881	17062	-	fig|667120.3.peg.1038	COG0476: Dinucleotide-utilizing enzymes involved in molybdopterin and thiamine biosynthesis family 2
80813	contig00028	17037	17786	-	fig|667120.3.peg.1039	Sll6055 protein
80813	contig00028	17871	21254	-	fig|667120.3.peg.1040	ATP-dependent DNA helicase pcrA (EC 3.6.1.-)	Ontology_term=KEGG_ENZYME:3.6.1.-
80813	contig00028	22859	23203	-	fig|667120.3.peg.1041	helix-turn-helix domain protein
80813	contig00028	23475	23840	+	fig|667120.3.peg.1042	hypothetical protein
80813	contig00028	23858	24544	+	fig|667120.3.peg.1043	hypothetical protein
80813	contig00028	24644	24817	-	fig|667120.3.peg.1044	hypothetical protein
80813	contig00028	24917	25192	+	fig|667120.3.peg.1045	hypothetical protein
80813	contig00028	25256	25654	+	fig|667120.3.peg.1046	hypothetical protein
80813	contig00028	26068	26382	+	fig|667120.3.peg.1047	hypothetical protein
80813	contig00028	26474	26971	+	fig|667120.3.peg.1048	DNA repair protein RadC
80813	contig00028	26968	27159	+	fig|667120.3.peg.1049	hypothetical protein
80813	contig00028	27184	27522	+	fig|667120.3.peg.1050	hypothetical protein
80813	contig00028	27860	28009	-	fig|667120.3.peg.1051	hypothetical protein
80813	contig00028	28225	28353	+	fig|667120.3.peg.1052	hypothetical protein
80813	contig00028	28356	28718	+	fig|667120.3.peg.1053	hypothetical protein
80813	contig00028	29019	29339	+	fig|667120.3.peg.1054	hypothetical protein
80813	contig00028	29341	29697	+	fig|667120.3.peg.1055	hypothetical protein
80813	contig00028	29710	29856	+	fig|667120.3.peg.1056	hypothetical protein
80813	contig00028	29960	31366	+	fig|667120.3.peg.1057	DNA-cytosine methyltransferase (EC 2.1.1.37)	Ontology_term=KEGG_ENZYME:2.1.1.37
80813	contig00028	32236	33702	+	fig|667120.3.peg.1058	hypothetical protein
80813	contig00028	33867	34973	-	fig|667120.3.peg.1059	hypothetical protein
80813	contig00029	3	368	-	fig|667120.3.peg.1060	Phage FluMu protein gp46
80813	contig00029	371	691	-	fig|667120.3.peg.1061	Prophage baseplate assembly protein V
80813	contig00030	45	1103	+	fig|667120.3.peg.1062	Protein gp47
80813	contig00030	1232	1678	+	fig|667120.3.peg.1063	hypothetical protein
80813	contig00030	2572	2775	+	fig|667120.3.peg.1064	hypothetical prophage protein
80813	contig00030	3140	4933	+	fig|667120.3.peg.1065	Translation elongation factor LepA
80813	contig00030	5007	5981	+	fig|667120.3.peg.1066	Signal peptidase I (EC 3.4.21.89)	Ontology_term=KEGG_ENZYME:3.4.21.89
80813	contig00030	6159	6839	+	fig|667120.3.peg.1067	Ribonuclease III (EC 3.1.26.3)	Ontology_term=KEGG_ENZYME:3.1.26.3
80813	contig00030	6836	7741	+	fig|667120.3.peg.1068	GTP-binding protein Era
80813	contig00030	7750	8478	+	fig|667120.3.peg.1069	DNA recombination and repair protein RecO
80813	contig00030	8644	9375	+	fig|667120.3.peg.1070	Pyridoxine 5'-phosphate synthase (EC 2.6.99.2)	Ontology_term=KEGG_ENZYME:2.6.99.2
80813	contig00030	9384	9755	+	fig|667120.3.peg.1071	Holo-[acyl-carrier protein] synthase (EC 2.7.8.7)	Ontology_term=KEGG_ENZYME:2.7.8.7
80813	contig00030	9929	12688	-	fig|667120.3.peg.1072	BarA sensory histidine kinase ( VarS GacS)
80813	contig00030	12698	12823	+	fig|667120.3.peg.1073	hypothetical protein
80813	contig00030	12826	14088	+	fig|667120.3.peg.1074	23S rRNA (Uracil-5-) -methyltransferase RumA (EC 2.1.1.-)	Ontology_term=KEGG_ENZYME:2.1.1.-
80813	contig00030	14124	16370	+	fig|667120.3.peg.1075	GTP pyrophosphokinase (EC 2.7.6.5)2C (p)ppGpp synthetase I	Ontology_term=KEGG_ENZYME:2.7.6.5
80813	contig00030	16459	17253	+	fig|667120.3.peg.1076	Nucleoside triphosphate pyrophosphohydrolase MazG
80813	contig00030	17514	19151	+	fig|667120.3.peg.1077	CTP synthase (EC 6.3.4.2)	Ontology_term=KEGG_ENZYME:6.3.4.2
80813	contig00030	19232	20533	+	fig|667120.3.peg.1078	Enolase (EC 4.2.1.11)	Ontology_term=KEGG_ENZYME:4.2.1.11
80813	contig00030	20602	20823	-	fig|667120.3.peg.1079	hypothetical protein
80813	contig00030	20991	22106	-	fig|667120.3.peg.1080	Acetylornithine deacetylase
80813	contig00030	22123	22599	-	fig|667120.3.peg.1081	membrane protein
80813	contig00030	22599	23339	-	fig|667120.3.peg.1082	hypothetical protein
80813	contig00030	23623	24477	-	fig|667120.3.peg.1083	COG3118: Thioredoxin domain-containing protein EC-YbbN
80813	contig00030	24544	25329	-	fig|667120.3.peg.1084	Putative NAD(P)-dependent oxidoreductase EC-YbbO
80813	contig00030	25372	25980	-	fig|667120.3.peg.1085	Arylesterase precursor (EC 3.1.1.2)	Ontology_term=KEGG_ENZYME:3.1.1.2
80813	contig00030	26002	26688	+	fig|667120.3.peg.1086	Uncharacterized metabolite ABC transporter in Enterobacteriaceae2C ATP-binding protein EC-YbbA
80813	contig00030	26685	29087	+	fig|667120.3.peg.1087	Uncharacterized metabolite ABC transporter in Enterobacteriaceae2C permease protein EC-YbbP
80813	contig00030	29091	30161	-	fig|667120.3.peg.1088	Phosphoribosylaminoimidazole carboxylase ATPase subunit (EC 4.1.1.21)	Ontology_term=KEGG_ENZYME:4.1.1.21
80813	contig00030	30158	30667	-	fig|667120.3.peg.1089	Phosphoribosylaminoimidazole carboxylase catalytic subunit (EC 4.1.1.21)	Ontology_term=KEGG_ENZYME:4.1.1.21
80813	contig00030	31087	31827	-	fig|667120.3.peg.1090	UDP-22C3-diacylglucosamine hydrolase (EC 3.6.1.-)	Ontology_term=KEGG_ENZYME:3.6.1.-
80813	contig00030	31836	32330	-	fig|667120.3.peg.1091	Peptidyl-prolyl cis-trans isomerase ppiB (EC 5.2.1.8)	Ontology_term=KEGG_ENZYME:5.2.1.8
80813	contig00030	32519	33904	+	fig|667120.3.peg.1092	Cysteinyl-tRNA synthetase (EC 6.1.1.16)	Ontology_term=KEGG_ENZYME:6.1.1.16
80813	contig00030	33968	34180	-	fig|667120.3.peg.1093	FIG002958: hypothetical protein
80813	contig00030	34301	35173	-	fig|667120.3.peg.1094	Methylenetetrahydrofolate dehydrogenase (NADP+) (EC 1.5.1.5) / Methenyltetrahydrofolate cyclohydrolase (EC 3.5.4.9)	Ontology_term=KEGG_ENZYME:1.5.1.5,KEGG_ENZYME:3.5.4.9
80813	contig00030	36549	36665	-	fig|667120.3.peg.1095	hypothetical protein
80813	contig00030	36656	36796	+	fig|667120.3.peg.1096	hypothetical protein
80813	contig00030	36914	37207	-	fig|667120.3.peg.1097	hypothetical protein
80813	contig00030	37608	38870	+	fig|667120.3.peg.1098	Chloride channel protein
80813	contig00030	38974	39114	+	fig|667120.3.peg.1099	hypothetical protein
80813	contig00030	39248	39580	+	fig|667120.3.peg.1100	Protein hdeB precursor
80813	contig00030	39804	41678	-	fig|667120.3.peg.1101	Glutathionylspermidine synthase (EC 6.3.1.8) / Glutathionylspermidine amidohydrolase (EC 3.5.1.78)	Ontology_term=KEGG_ENZYME:6.3.1.8,KEGG_ENZYME:3.5.1.78
80813	contig00030	42161	42718	+	fig|667120.3.peg.1102	Lipid A acylation protein PagP2C palmitoyltransferase
80813	contig00030	42876	44141	+	fig|667120.3.peg.1103	Chemotaxis regulator - transmits chemoreceptor signals to flagelllar motor components CheY
80813	contig00030	44138	44476	+	fig|667120.3.peg.1104	anti-sigma F factor antagonist (spoIIAA-2)%3B anti sigma b factor antagonist RsbV
80813	contig00030	44488	44928	+	fig|667120.3.peg.1105	COG2172: Anti-sigma regulatory factor (Ser/Thr protein kinase)
80813	contig00030	45054	47492	+	fig|667120.3.peg.1106	Glycogen phosphorylase (EC 2.4.1.1)	Ontology_term=KEGG_ENZYME:2.4.1.1
80813	contig00030	47553	49433	-	fig|667120.3.peg.1107	Kup system potassium uptake protein
80813	contig00030	49548	49766	+	fig|667120.3.peg.1108	hypothetical protein
80813	contig00030	49782	50993	+	fig|667120.3.peg.1109	Co-activator of prophage gene expression IbrA
80813	contig00030	50995	51624	+	fig|667120.3.peg.1110	Co-activator of prophage gene expression IbrB
80813	contig00030	51700	52086	-	fig|667120.3.peg.1111	Putative inner membrane or exported
80813	contig00030	52364	52813	-	fig|667120.3.peg.1112	Putative lipoprotein
80813	contig00030	53228	53800	+	fig|667120.3.peg.1113	Attachment invasion locus protein precursor
80813	contig00030	53837	54685	-	fig|667120.3.peg.1114	Molybdenum transport system protein ModD
80813	contig00030	54682	55503	-	fig|667120.3.peg.1115	Orf2
80813	contig00030	56029	56466	-	fig|667120.3.peg.1116	Transcriptional activatory protein CaiF
80813	contig00030	56604	56726	-	fig|667120.3.peg.1117	hypothetical protein
80813	contig00030	56935	57906	+	fig|667120.3.peg.1118	Acetyl esterase (EC 3.1.1.-)	Ontology_term=KEGG_ENZYME:3.1.1.-
80813	contig00030	57966	59282	-	fig|667120.3.peg.1119	Putative metabolite transport protein yaaU
80813	contig00030	59393	59680	-	fig|667120.3.peg.1120	Ferredoxin-like protein FixX
80813	contig00030	59677	60969	-	fig|667120.3.peg.1121	Probable electron transfer flavoprotein-quinone oxidoreductase FixC (EC 1.5.5.-)	Ontology_term=KEGG_ENZYME:1.5.5.-
80813	contig00030	61028	61969	-	fig|667120.3.peg.1122	Electron transfer flavoprotein2C alpha subunit FixB
80813	contig00030	61981	62754	-	fig|667120.3.peg.1123	Electron transfer flavoprotein2C beta subunit FixA
80813	contig00030	63054	63194	-	fig|667120.3.peg.1124	hypothetical protein
80813	contig00030	63421	64944	+	fig|667120.3.peg.1125	L-carnitine/gamma-butyrobetaine antiporter
80813	contig00030	64977	66119	+	fig|667120.3.peg.1126	Crotonobetainyl-CoA dehydrogenase (EC 1.3.99.-)	Ontology_term=KEGG_ENZYME:1.3.99.-
80813	contig00030	66221	67441	+	fig|667120.3.peg.1127	Crotonobetainyl-CoA:carnitine CoA-transferase (EC 2.8.3.-)	Ontology_term=KEGG_ENZYME:2.8.3.-
80813	contig00030	67505	69067	+	fig|667120.3.peg.1128	Crotonobetaine carnitine-CoA ligase (EC 6.3.2.-)	Ontology_term=KEGG_ENZYME:6.3.2.-
80813	contig00030	69156	69941	+	fig|667120.3.peg.1129	Carnitine racemase (EC 5.-.-.-) / Carnitinyl-CoA dehydratase (EC 4.2.1.-)	Ontology_term=KEGG_ENZYME:5.-.-.-,KEGG_ENZYME:4.2.1.-
80813	contig00030	70071	70355	-	fig|667120.3.peg.1130	hypothetical protein
80813	contig00030	70601	72157	+	fig|667120.3.peg.1131	Crotonobetaine carnitine-CoA ligase (EC 6.3.2.-)	Ontology_term=KEGG_ENZYME:6.3.2.-
80813	contig00030	72169	72384	+	fig|667120.3.peg.1132	hypothetical protein
80813	contig00030	72390	73001	-	fig|667120.3.peg.1133	Membrane-bound lytic murein transglycosylase E (EC 3.2.1.-)	Ontology_term=KEGG_ENZYME:3.2.1.-
80813	contig00030	73008	73163	+	fig|667120.3.peg.1134	hypothetical protein
80813	contig00030	73253	74281	-	fig|667120.3.peg.1135	HoxN/HupN/NixA family nickel/cobalt transporter
80813	contig00030	74550	75467	+	fig|667120.3.peg.1136	Oxidoreductase2C aldo/keto reductase family
80813	contig00030	75718	76038	+	fig|667120.3.peg.1137	hypothetical protein
80813	contig00030	76266	76466	+	fig|667120.3.peg.1138	Twin-arginine translocation protein TatE
80813	contig00030	76606	77541	-	fig|667120.3.peg.1139	Lipoate synthase
80813	contig00030	77564	78232	-	fig|667120.3.peg.1140	Octanoate-[acyl-carrier-protein]-protein-N-octanoyltransferase
80813	contig00030	78377	78640	-	fig|667120.3.peg.1141	Proposed lipoate regulatory protein YbeD
80813	contig00030	78753	79964	-	fig|667120.3.peg.1142	D-alanyl-D-alanine carboxypeptidase (EC 3.4.16.4)	Ontology_term=KEGG_ENZYME:3.4.16.4
80813	contig00030	80120	81238	-	fig|667120.3.peg.1143	Rare lipoprotein A precursor
80813	contig00030	81253	82365	-	fig|667120.3.peg.1144	Rod shape-determining protein RodA
80813	contig00030	82384	84279	-	fig|667120.3.peg.1145	Penicillin-binding protein 2 (PBP-2)
80813	contig00030	84345	84815	-	fig|667120.3.peg.1146	LSU m3Psi1915 methyltransferase RlmH
80813	contig00030	84820	85137	-	fig|667120.3.peg.1147	FIGfam135315: Iojap-related protein
80813	contig00030	85317	85982	-	fig|667120.3.peg.1148	Nicotinate-nucleotide adenylyltransferase (EC 2.7.7.18)	Ontology_term=KEGG_ENZYME:2.7.7.18
80813	contig00030	85972	87006	-	fig|667120.3.peg.1149	DNA polymerase III delta subunit (EC 2.7.7.7)	Ontology_term=KEGG_ENZYME:2.7.7.7
80813	contig00030	87003	87677	-	fig|667120.3.peg.1150	LPS-assembly lipoprotein RlpB precursor (Rare lipoprotein B)
80813	contig00030	87692	90274	-	fig|667120.3.peg.1151	Leucyl-tRNA synthetase (EC 6.1.1.4)	Ontology_term=KEGG_ENZYME:6.1.1.4
80813	contig00030	90620	91102	+	fig|667120.3.peg.1152	FIG002095: hypothetical protein
80813	contig00030	91134	92072	-	fig|667120.3.peg.1153	Inosine-uridine preferring nucleoside hydrolase (EC 3.2.2.1)	Ontology_term=KEGG_ENZYME:3.2.2.1
80813	contig00030	92069	93028	-	fig|667120.3.peg.1154	Inosine-uridine preferring nucleoside hydrolase (EC 3.2.2.1)	Ontology_term=KEGG_ENZYME:3.2.2.1
80813	contig00030	93155	93880	-	fig|667120.3.peg.1155	Cystine ABC transporter2C ATP-binding protein
80813	contig00030	93877	94554	-	fig|667120.3.peg.1156	Glutamate Aspartate transport system permease protein GltK (TC 3.A.1.3.4)
80813	contig00030	94554	95294	-	fig|667120.3.peg.1157	Glutamate Aspartate transport system permease protein GltJ (TC 3.A.1.3.4)
80813	contig00030	95398	96300	-	fig|667120.3.peg.1158	Glutamate Aspartate periplasmic binding protein precursor GltI (TC 3.A.1.3.4)
80813	contig00030	96647	98179	-	fig|667120.3.peg.1159	Apolipoprotein N-acyltransferase (EC 2.3.1.-) / Copper homeostasis protein CutE	Ontology_term=KEGG_ENZYME:2.3.1.-
80813	contig00030	98436	99449	+	fig|667120.3.peg.1160	Alanine dehydrogenase (EC 1.4.1.1)	Ontology_term=KEGG_ENZYME:1.4.1.1
80813	contig00030	99484	100371	-	fig|667120.3.peg.1161	Magnesium and cobalt efflux protein CorC
80813	contig00030	100458	100931	-	fig|667120.3.peg.1162	FIG000233: metal-dependent hydrolase
80813	contig00030	100928	101983	-	fig|667120.3.peg.1163	Phosphate starvation-inducible ATPase PhoH with RNA binding motif
80813	contig00030	102005	102196	+	fig|667120.3.peg.1164	hypothetical protein
80813	contig00030	102363	103886	+	fig|667120.3.peg.1165	Aminobenzoyl-glutamate transport protein
80813	contig00030	103938	105362	-	fig|667120.3.peg.1166	tRNA-i(6)A37 methylthiotransferase
80813	contig00030	105561	106736	+	fig|667120.3.peg.1167	Putative 2-octaprenyl-3-methyl-6-methoxy-12C4-benzoquinol hydroxylase
80813	contig00030	107794	109455	-	fig|667120.3.peg.1168	Asparagine synthetase [glutamine-hydrolyzing] (EC 6.3.5.4)	Ontology_term=KEGG_ENZYME:6.3.5.4
80813	contig00030	109474	109602	+	fig|667120.3.peg.1169	hypothetical protein
80813	contig00030	109677	110429	-	fig|667120.3.peg.1170	Phosphatase NagD predicted to act in N-acetylglucosamine utilization subsystem
80813	contig00030	110606	111373	+	fig|667120.3.peg.1171	Alanyl-tRNA synthetase domain protein
80813	contig00030	111393	112619	-	fig|667120.3.peg.1172	N-acetylglucosamine-6P-responsive transcriptional repressor NagC2C ROK family
80813	contig00030	112643	113797	-	fig|667120.3.peg.1173	N-acetylglucosamine-6-phosphate deacetylase (EC 3.5.1.25)	Ontology_term=KEGG_ENZYME:3.5.1.25
80813	contig00030	113820	114620	-	fig|667120.3.peg.1174	Glucosamine-6-phosphate deaminase (EC 3.5.99.6)	Ontology_term=KEGG_ENZYME:3.5.99.6
80813	contig00030	114946	116970	+	fig|667120.3.peg.1175	PTS system2C N-acetylglucosamine-specific IIA component (EC 2.7.1.69) / PTS system2C N-acetylglucosamine-specific IIB component (EC 2.7.1.69) / PTS system2C N-acetylglucosamine-specific IIC component (EC 2.7.1.69)	Ontology_term=KEGG_ENZYME:2.7.1.69,KEGG_ENZYME:2.7.1.69,KEGG_ENZYME:2.7.1.69
80813	contig00030	117198	118865	+	fig|667120.3.peg.1176	Glutaminyl-tRNA synthetase (EC 6.1.1.18)	Ontology_term=KEGG_ENZYME:6.1.1.18
80813	contig00030	118942	119073	+	fig|667120.3.peg.1177	hypothetical protein
80813	contig00030	119082	119198	-	fig|667120.3.peg.1178	hypothetical protein
80813	contig00030	119428	120825	+	fig|667120.3.peg.1179	N-acetylglucosamine-regulated outer membrane porin
80813	contig00030	120883	121215	+	fig|667120.3.peg.1180	conserved hypothetical lipoprotein YbfN precursor
80813	contig00030	121231	123900	+	fig|667120.3.peg.1181	Beta-hexosaminidase (EC 3.2.1.52)	Ontology_term=KEGG_ENZYME:3.2.1.52
80813	contig00030	124100	124435	-	fig|667120.3.peg.1182	Ferric uptake regulation protein FUR
80813	contig00030	124825	125352	-	fig|667120.3.peg.1183	Flavodoxin 1
80813	contig00030	125537	125836	-	fig|667120.3.peg.1184	Uncharacterized protein ybfE
80813	contig00030	126029	126817	-	fig|667120.3.peg.1185	Esterase ybfF (EC 3.1.-.-)	Ontology_term=KEGG_ENZYME:3.1.-.-
80813	contig00030	127075	127614	+	fig|667120.3.peg.1186	SeqA protein2C negative modulator of initiation of replication
80813	contig00030	127644	129284	+	fig|667120.3.peg.1187	Phosphoglucomutase (EC 5.4.2.2)	Ontology_term=KEGG_ENZYME:5.4.2.2
80813	contig00030	129368	130057	-	fig|667120.3.peg.1188	DNA-binding response regulator KdpE
80813	contig00030	130054	132762	-	fig|667120.3.peg.1189	Osmosensitive K+ channel histidine kinase KdpD (EC 2.7.3.-)	Ontology_term=KEGG_ENZYME:2.7.3.-
80813	contig00030	132789	133394	-	fig|667120.3.peg.1190	Potassium-transporting ATPase C chain (EC 3.6.3.12) (TC 3.A.3.7.1)	Ontology_term=KEGG_ENZYME:3.6.3.12
80813	contig00030	133406	135472	-	fig|667120.3.peg.1191	Potassium-transporting ATPase B chain (EC 3.6.3.12) (TC 3.A.3.7.1)	Ontology_term=KEGG_ENZYME:3.6.3.12
80813	contig00030	135490	137187	-	fig|667120.3.peg.1192	Potassium-transporting ATPase A chain (EC 3.6.3.12) (TC 3.A.3.7.1)	Ontology_term=KEGG_ENZYME:3.6.3.12
80813	contig00030	137686	137886	+	fig|667120.3.peg.1193	Putative exported protein
80813	contig00030	137987	138940	+	fig|667120.3.peg.1194	COG1683: Uncharacterized conserved protein / FIG143828: Hypothetical protein YbgA
80813	contig00030	138964	140379	+	fig|667120.3.peg.1195	Deoxyribodipyrimidine photolyase (EC 4.1.99.3)	Ontology_term=KEGG_ENZYME:4.1.99.3
80813	contig00030	140422	141438	+	fig|667120.3.peg.1196	3'2C5'-cyclic-nucleotide phosphodiesterase (EC 3.1.4.17)	Ontology_term=KEGG_ENZYME:3.1.4.17
80813	contig00030	141495	142238	+	fig|667120.3.peg.1197	FIG042796: Hypothetical protein
80813	contig00030	142849	143511	+	fig|667120.3.peg.1198	N-3-oxooctanoyl-L-homoserine lactone synthase @ N-3-oxohexanoyl-L-homoserine lactone synthase
80813	contig00030	143492	144211	-	fig|667120.3.peg.1199	Quorum-sensing transcriptional activator YspR
80813	contig00030	144374	144502	+	fig|667120.3.peg.1200	hypothetical protein
80813	contig00030	144973	145311	-	fig|667120.3.peg.1201	Alkylphosphonate utilization operon protein PhnA
80813	contig00030	145601	146137	-	fig|667120.3.peg.1202	Ribosomal-protein-L7p-serine acetyltransferase
80813	contig00030	146374	147225	+	fig|667120.3.peg.1203	Endonuclease VIII
80813	contig00030	147222	148505	-	fig|667120.3.peg.1204	Citrate synthase (si) (EC 2.3.3.1)	Ontology_term=KEGG_ENZYME:2.3.3.1
80813	contig00030	149005	149526	+	fig|667120.3.peg.1205	Succinate dehydrogenase cytochrome b-556 subunit
80813	contig00030	149520	149867	+	fig|667120.3.peg.1206	Succinate dehydrogenase hydrophobic membrane anchor protein
80813	contig00030	149868	151634	+	fig|667120.3.peg.1207	Succinate dehydrogenase flavoprotein subunit (EC 1.3.99.1)	Ontology_term=KEGG_ENZYME:1.3.99.1
80813	contig00030	151653	152369	+	fig|667120.3.peg.1208	Succinate dehydrogenase iron-sulfur protein (EC 1.3.99.1)	Ontology_term=KEGG_ENZYME:1.3.99.1
80813	contig00030	152632	155439	+	fig|667120.3.peg.1209	2-oxoglutarate dehydrogenase E1 component (EC 1.2.4.2)	Ontology_term=KEGG_ENZYME:1.2.4.2
80813	contig00030	155495	156706	+	fig|667120.3.peg.1210	Dihydrolipoamide succinyltransferase component (E2) of 2-oxoglutarate dehydrogenase complex (EC 2.3.1.61)	Ontology_term=KEGG_ENZYME:2.3.1.61
80813	contig00030	156793	157959	+	fig|667120.3.peg.1211	Succinyl-CoA ligase [ADP-forming] beta chain (EC 6.2.1.5)	Ontology_term=KEGG_ENZYME:6.2.1.5
80813	contig00030	157959	158831	+	fig|667120.3.peg.1212	Succinyl-CoA ligase [ADP-forming] alpha chain (EC 6.2.1.5)	Ontology_term=KEGG_ENZYME:6.2.1.5
80813	contig00030	159458	161020	+	fig|667120.3.peg.1213	Cytochrome d ubiquinol oxidase subunit I (EC 1.10.3.-)	Ontology_term=KEGG_ENZYME:1.10.3.-
80813	contig00030	161036	162175	+	fig|667120.3.peg.1214	Cytochrome d ubiquinol oxidase subunit II (EC 1.10.3.-)	Ontology_term=KEGG_ENZYME:1.10.3.-
80813	contig00030	162302	162598	+	fig|667120.3.peg.1215	Protein ybgE
80813	contig00030	162848	163243	+	fig|667120.3.peg.1216	4-hydroxybenzoyl-CoA thioesterase family active site
80813	contig00030	163240	163923	+	fig|667120.3.peg.1217	MotA/TolQ/ExbB proton channel family protein
80813	contig00030	163936	164358	+	fig|667120.3.peg.1218	Tol biopolymer transport system2C TolR protein
80813	contig00030	164488	165705	+	fig|667120.3.peg.1219	TolA protein
80813	contig00030	165850	167142	+	fig|667120.3.peg.1220	tolB protein precursor2C periplasmic protein involved in the tonb-independent uptake of group A colicins
80813	contig00030	167189	167701	+	fig|667120.3.peg.1221	18K peptidoglycan-associated outer membrane lipoprotein%3B Peptidoglycan-associated lipoprotein precursor%3B Outer membrane protein P6%3B OmpA/MotB precursor
80813	contig00030	167726	168520	+	fig|667120.3.peg.1222	TPR repeat containing exported protein%3B Putative periplasmic protein contains a protein prenylyltransferase domain
80813	contig00031	44	1102	+	fig|667120.3.peg.1223	Protein gp47
80813	contig00031	1093	1677	+	fig|667120.3.peg.1224	hypothetical protein
80813	contig00031	2571	2774	+	fig|667120.3.peg.1225	Phage tail fiber assembly protein
80813	contig00032	180	509	+	fig|667120.3.peg.1226	Phage terminase2C small subunit
80813	contig00032	509	2239	+	fig|667120.3.peg.1227	Phage terminase large subunit
80813	contig00032	2582	3613	+	fig|667120.3.peg.1228	Phage portal protein
80813	contig00032	3606	4205	+	fig|667120.3.peg.1229	Phage head maturation protease
80813	contig00032	4215	5423	+	fig|667120.3.peg.1230	Phage major capsid protein
80813	contig00032	5499	5822	+	fig|667120.3.peg.1231	Sb8
80813	contig00032	5819	6232	+	fig|667120.3.peg.1232	putative bacteriophage protein
80813	contig00032	6489	6710	+	fig|667120.3.peg.1233	hypothetical protein
80813	contig00032	6710	7285	+	fig|667120.3.peg.1234	IS2C phage2C Tn%3B Transposon-related functions
80813	contig00032	7294	7458	+	fig|667120.3.peg.1235	hypothetical protein
80813	contig00032	7448	8944	+	fig|667120.3.peg.1236	Bacteriophage tail sheath protein
80813	contig00032	9118	9300	+	fig|667120.3.peg.1237	Phage tail tube protein
80813	contig00032	9300	9569	+	fig|667120.3.peg.1238	hypothetical protein
80813	contig00032	9711	11495	+	fig|667120.3.peg.1239	Phage tail length tape-measure protein
80813	contig00032	11650	12027	+	fig|667120.3.peg.1240	DUF1696 domain-containing protein
80813	contig00032	12091	13395	+	fig|667120.3.peg.1241	Phage tail/DNA circulation protein
80813	contig00033	25	2505	+	fig|667120.3.peg.1242	ClpB protein
80813	contig00033	2502	4874	+	fig|667120.3.peg.1243	VgrG protein
80813	contig00033	4884	5720	+	fig|667120.3.peg.1244	hypothetical protein
80813	contig00033	5745	8336	+	fig|667120.3.peg.1245	hypothetical protein
80813	contig00033	8337	9380	+	fig|667120.3.peg.1246	hypothetical protein
80813	contig00033	9580	9780	+	fig|667120.3.peg.1247	hypothetical protein
80813	contig00033	9798	9926	-	fig|667120.3.peg.1248	hypothetical protein
80813	contig00033	10155	10436	+	fig|667120.3.peg.1249	hypothetical protein
80813	contig00033	10440	10706	+	fig|667120.3.peg.1250	hypothetical protein
80813	contig00033	10706	11932	+	fig|667120.3.peg.1251	hypothetical protein
80813	contig00033	12162	12314	+	fig|667120.3.peg.1252	hypothetical protein
80813	contig00033	12359	15487	+	fig|667120.3.peg.1253	probable membrane protein YPO1482
80813	contig00033	15487	17088	+	fig|667120.3.peg.1254	Uncharacterized protein ImpA
80813	contig00033	17120	18382	+	fig|667120.3.peg.1255	hypothetical protein
80813	contig00033	19053	19211	-	fig|667120.3.peg.1256	hypothetical protein
80813	contig00033	19234	19371	+	fig|667120.3.peg.1257	Glutamate racemase (EC 5.1.1.3)	Ontology_term=KEGG_ENZYME:5.1.1.3
80813	contig00033	19461	21215	+	fig|667120.3.peg.1258	Protein ImpG/VasA
80813	contig00033	21179	22264	+	fig|667120.3.peg.1259	Uncharacterized protein ImpH/VasB
80813	contig00033	22242	22787	+	fig|667120.3.peg.1260	Probable lipoprotein
80813	contig00033	22787	23242	+	fig|667120.3.peg.1261	Uncharacterized protein similar to VCA0109
80813	contig00033	23830	25209	+	fig|667120.3.peg.1262	hypothetical protein
80813	contig00033	26035	27249	-	fig|667120.3.peg.1263	hypothetical protein
80813	contig00033	27784	27927	-	fig|667120.3.peg.1264	hypothetical protein
80813	contig00033	27949	28200	-	fig|667120.3.peg.1265	hypothetical protein
80813	contig00033	28279	28395	-	fig|667120.3.peg.1266	hypothetical protein
80813	contig00033	28526	29287	-	fig|667120.3.peg.1267	5-keto-D-gluconate 5-reductase (EC 1.1.1.69)	Ontology_term=KEGG_ENZYME:1.1.1.69
80813	contig00033	29353	30189	-	fig|667120.3.peg.1268	4-deoxy-L-threo-5-hexosulose-uronate ketol-isomerase (EC 5.3.1.17)	Ontology_term=KEGG_ENZYME:5.3.1.17
80813	contig00033	30599	31114	+	fig|667120.3.peg.1269	COG3678: P pilus assembly/Cpx signaling pathway2C periplasmic inhibitor/zinc-resistance associated protein
80813	contig00033	31245	31361	+	fig|667120.3.peg.1270	LysR family transcriptional regulator PA2877
80813	contig00033	31403	31522	-	fig|667120.3.peg.1271	hypothetical protein
80813	contig00033	31501	31674	-	fig|667120.3.peg.1272	hypothetical protein
80813	contig00033	31666	32058	+	fig|667120.3.peg.1273	Periplasmic protein related to spheroblast formation
80813	contig00033	32276	32515	-	fig|667120.3.peg.1274	hypothetical protein
80813	contig00033	33235	33585	+	fig|667120.3.peg.1275	YcfF/hinT protein: a purine nucleoside phosphoramidase
80813	contig00033	33615	34007	+	fig|667120.3.peg.1276	Putative outer membrane lipoprotein
80813	contig00033	34030	34629	+	fig|667120.3.peg.1277	Lipoprotein YcfM2C part of a salvage pathway of unknown substrate
80813	contig00033	34619	35461	+	fig|667120.3.peg.1278	hypothetical protein
80813	contig00033	35501	36523	+	fig|667120.3.peg.1279	Beta N-acetyl-glucosaminidase (EC 3.2.1.52)	Ontology_term=KEGG_ENZYME:3.2.1.52
80813	contig00033	36622	37164	+	fig|667120.3.peg.1280	YcfP protein: probably an esterase that is part of a salvage cluster
80813	contig00033	37208	38266	-	fig|667120.3.peg.1281	ABC transporter2C periplasmic spermidine putrescine-binding protein PotD (TC 3.A.1.11.1)
80813	contig00033	38459	39793	-	fig|667120.3.peg.1282	Lysine/cadaverine antiporter membrane protein CadB
80813	contig00033	40200	40976	-	fig|667120.3.peg.1283	Spermidine Putrescine ABC transporter permease component potC (TC_3.A.1.11.1)
80813	contig00033	41138	42004	-	fig|667120.3.peg.1284	Spermidine Putrescine ABC transporter permease component PotB (TC 3.A.1.11.1)
80813	contig00033	41988	43121	-	fig|667120.3.peg.1285	Putrescine transport ATP-binding protein PotA (TC 3.A.1.11.1)
80813	contig00033	43455	44723	+	fig|667120.3.peg.1286	Tripeptide aminopeptidase (EC 3.4.11.4)	Ontology_term=KEGG_ENZYME:3.4.11.4
80813	contig00033	44811	45404	-	fig|667120.3.peg.1287	Modulator of drug activity B
80813	contig00033	45585	47528	-	fig|667120.3.peg.1288	Exoribonuclease II (EC 3.1.13.1)	Ontology_term=KEGG_ENZYME:3.1.13.1
80813	contig00033	47663	49123	-	fig|667120.3.peg.1289	AMP nucleosidase (EC 3.2.2.4)	Ontology_term=KEGG_ENZYME:3.2.2.4
80813	contig00033	49321	50514	+	fig|667120.3.peg.1290	Short-chain alcohol dehydrogenase family
80813	contig00033	50591	51562	-	fig|667120.3.peg.1291	hypothetical protein
80813	contig00033	51658	52470	-	fig|667120.3.peg.1292	Peptide transport system ATP-binding protein sapF (TC 3.A.1.5.5)
80813	contig00033	52470	53465	-	fig|667120.3.peg.1293	Peptide transport system ATP-binding protein SapD (TC 3.A.1.5.5)
80813	contig00033	53465	54355	-	fig|667120.3.peg.1294	Peptide transport system permease protein sapC (TC 3.A.1.5.5)
80813	contig00033	54342	55307	-	fig|667120.3.peg.1295	Peptide transport system permease protein sapB (TC 3.A.1.5.5)
80813	contig00033	55304	56989	-	fig|667120.3.peg.1296	Peptide transport periplasmic protein sapA (TC 3.A.1.5.5)
80813	contig00033	57107	57271	-	fig|667120.3.peg.1297	hypothetical protein
80813	contig00033	57463	58413	-	fig|667120.3.peg.1298	Psp operon transcriptional activator
80813	contig00033	58630	59295	+	fig|667120.3.peg.1299	Phage shock protein A
80813	contig00033	59342	59569	+	fig|667120.3.peg.1300	Phage shock protein B
80813	contig00033	59569	59922	+	fig|667120.3.peg.1301	Phage shock protein C
80813	contig00033	59959	60222	+	fig|667120.3.peg.1302	hypothetical protein
80813	contig00033	60219	61619	+	fig|667120.3.peg.1303	Conserved protein YcjX with nucleoside triphosphate hydrolase domain
80813	contig00033	61616	62683	+	fig|667120.3.peg.1304	Membrane protein YcjF
80813	contig00033	62741	63571	-	fig|667120.3.peg.1305	Thiosulfate sulfurtransferase2C rhodanese (EC 2.8.1.1)	Ontology_term=KEGG_ENZYME:2.8.1.1
80813	contig00033	63962	65545	+	fig|667120.3.peg.1306	Transcriptional repressor protein TyrR
80813	contig00033	65596	66099	-	fig|667120.3.peg.1307	Thiol peroxidase2C Tpx-type (EC 1.11.1.15)	Ontology_term=KEGG_ENZYME:1.11.1.15
80813	contig00033	66318	67937	+	fig|667120.3.peg.1308	Periplasmic Murein Peptide-Binding Protein MppA
80813	contig00033	68464	69528	+	fig|667120.3.peg.1309	L2CD-transpeptidase YcfS
80813	contig00033	69715	69951	-	fig|667120.3.peg.1310	major outer membrane lipoprotein
80813	contig00033	70126	70269	+	fig|667120.3.peg.1311	hypothetical protein
80813	contig00033	70252	71664	-	fig|667120.3.peg.1312	Pyruvate kinase (EC 2.7.1.40)	Ontology_term=KEGG_ENZYME:2.7.1.40
80813	contig00033	72124	73200	-	fig|667120.3.peg.1313	L-threonine 3-O-phosphate decarboxylase (EC 4.1.1.81)	Ontology_term=KEGG_ENZYME:4.1.1.81
80813	contig00033	73729	75270	+	fig|667120.3.peg.1314	Cobyric acid synthase
80813	contig00033	75322	76380	+	fig|667120.3.peg.1315	Nicotinate-nucleotide--dimethylbenzimidazole phosphoribosyltransferase (EC 2.4.2.21)	Ontology_term=KEGG_ENZYME:2.4.2.21
80813	contig00033	76335	76526	-	fig|667120.3.peg.1316	Long-chain-fatty-acid--CoA ligase (EC 6.2.1.3)	Ontology_term=KEGG_ENZYME:6.2.1.3
80813	contig00033	77041	79320	+	fig|667120.3.peg.1317	Thiosulfate reductase precursor (EC 1.-.-.-)	Ontology_term=KEGG_ENZYME:1.-.-.-
80813	contig00033	79332	79904	+	fig|667120.3.peg.1318	Thiosulfate reductase electron transport protein phsB
80813	contig00033	79901	80668	+	fig|667120.3.peg.1319	Thiosulfate reductase cytochrome B subunit
80813	contig00033	80740	82107	-	fig|667120.3.peg.1320	L-serine dehydratase (EC 4.3.1.17)	Ontology_term=KEGG_ENZYME:4.3.1.17
80813	contig00033	82575	83147	-	fig|667120.3.peg.1321	Hypothetical nudix hydrolase YeaB
80813	contig00033	83138	84526	-	fig|667120.3.peg.1322	Para-aminobenzoate synthase2C aminase component (EC 2.6.1.85)	Ontology_term=KEGG_ENZYME:2.6.1.85
80813	contig00033	84525	84863	+	fig|667120.3.peg.1323	hypothetical protein
80813	contig00033	84894	86027	-	fig|667120.3.peg.1324	Phosphoribosylglycinamide formyltransferase 2 (EC 2.1.2.-)	Ontology_term=KEGG_ENZYME:2.1.2.-
80813	contig00033	86063	86188	+	fig|667120.3.peg.1325	hypothetical protein
80813	contig00033	86504	87658	+	fig|667120.3.peg.1326	Cyclopropane-fatty-acyl-phospholipid synthase (EC 2.1.1.79)	Ontology_term=KEGG_ENZYME:2.1.1.79
80813	contig00033	87785	87919	-	fig|667120.3.peg.1327	hypothetical protein
80813	contig00033	88157	88366	+	fig|667120.3.peg.1328	Cold shock protein CspA
80813	contig00033	88531	88851	+	fig|667120.3.peg.1329	hypothetical protein
80813	contig00033	88974	89297	+	fig|667120.3.peg.1330	hypothetical protein
80813	contig00033	89941	90090	-	fig|667120.3.peg.1331	hypothetical protein
80813	contig00033	90775	90888	-	fig|667120.3.peg.1332	NADH-ubiquinone oxidoreductase chain G (EC 1.6.5.3)	Ontology_term=KEGG_ENZYME:1.6.5.3
80813	contig00033	90936	91823	+	fig|667120.3.peg.1333	Response regulator VieA
80813	contig00033	91956	94013	+	fig|667120.3.peg.1334	Protease II (EC 3.4.21.83)	Ontology_term=KEGG_ENZYME:3.4.21.83
80813	contig00033	94046	94855	+	fig|667120.3.peg.1335	Beta-ketoadipate enol-lactone hydrolase (EC 3.1.1.24)	Ontology_term=KEGG_ENZYME:3.1.1.24
80813	contig00033	94925	96046	-	fig|667120.3.peg.1336	Outer membrane protein C precursor
80813	contig00033	96278	96559	+	fig|667120.3.peg.1337	hypothetical protein
80813	contig00033	97048	97164	-	fig|667120.3.peg.1338	hypothetical protein
80813	contig00033	97409	97651	-	fig|667120.3.peg.1339	hypothetical protein
80813	contig00033	97876	98829	+	fig|667120.3.peg.1340	6-phosphofructokinase class II (EC 2.7.1.11)	Ontology_term=KEGG_ENZYME:2.7.1.11
80813	contig00033	98906	99415	-	fig|667120.3.peg.1341	Non-specific DNA-binding protein Dps / Iron-binding ferritin-like antioxidant protein / Ferroxidase (EC 1.16.3.1)	Ontology_term=KEGG_ENZYME:1.16.3.1
80813	contig00033	99719	99955	-	fig|667120.3.peg.1342	Putative membrane protein precursor
80813	contig00033	100904	101395	+	fig|667120.3.peg.1343	hypothetical protein
80813	contig00033	101637	101756	-	fig|667120.3.peg.1344	hypothetical protein
80813	contig00033	101897	103912	+	fig|667120.3.peg.1345	High-affinity choline uptake protein BetT
80813	contig00033	104140	106068	+	fig|667120.3.peg.1346	Threonyl-tRNA synthetase (EC 6.1.1.3)	Ontology_term=KEGG_ENZYME:6.1.1.3
80813	contig00033	106156	106614	+	fig|667120.3.peg.1347	Translation initiation factor 3
80813	contig00033	106711	106908	+	fig|667120.3.peg.1348	LSU ribosomal protein L35p
80813	contig00033	106952	107308	+	fig|667120.3.peg.1349	LSU ribosomal protein L20p
80813	contig00033	107701	108684	+	fig|667120.3.peg.1350	Phenylalanyl-tRNA synthetase alpha chain (EC 6.1.1.20)	Ontology_term=KEGG_ENZYME:6.1.1.20
80813	contig00033	108699	111086	+	fig|667120.3.peg.1351	Phenylalanyl-tRNA synthetase beta chain (EC 6.1.1.20)	Ontology_term=KEGG_ENZYME:6.1.1.20
80813	contig00033	111091	111387	+	fig|667120.3.peg.1352	Integration host factor alpha subunit
80813	contig00033	111478	111681	+	fig|667120.3.peg.1353	DsrB protein
80813	contig00033	111662	112696	+	fig|667120.3.peg.1354	Vitamin B12 ABC transporter2C permease component BtuC
80813	contig00033	112686	113453	+	fig|667120.3.peg.1355	Vitamin B12 ABC transporter2C ATPase component BtuD
80813	contig00033	113606	114085	+	fig|667120.3.peg.1356	Probable lipoprotein nlpC precursor
80813	contig00033	114160	115173	+	fig|667120.3.peg.1357	Lipoate-protein ligase A
80813	contig00033	115180	116121	-	fig|667120.3.peg.1358	Ribokinase (EC 2.7.1.15)	Ontology_term=KEGG_ENZYME:2.7.1.15
80813	contig00033	116118	117512	-	fig|667120.3.peg.1359	cytosine/purines2C uracil2C thiamine2C allantoin permease family protein
80813	contig00033	117748	118530	-	fig|667120.3.peg.1360	ABC-type hemin transport system2C ATPase component
80813	contig00033	118520	119521	-	fig|667120.3.peg.1361	Hemin ABC transporter2C permease protein
80813	contig00033	119518	120348	-	fig|667120.3.peg.1362	Periplasmic hemin-binding protein
80813	contig00033	120348	121385	-	fig|667120.3.peg.1363	Hemin transport protein HmuS
80813	contig00033	121452	123449	-	fig|667120.3.peg.1364	TonB-dependent hemin 2C ferrichrome receptor
80813	contig00033	123561	123707	-	fig|667120.3.peg.1365	hypothetical protein
80813	contig00033	123826	124458	-	fig|667120.3.peg.1366	Flavin reductase (EC 1.5.1.30)	Ontology_term=KEGG_ENZYME:1.5.1.30
80813	contig00033	124455	124976	-	fig|667120.3.peg.1367	Putative heme iron utilization protein
80813	contig00033	124966	126348	-	fig|667120.3.peg.1368	Radical SAM family protein HutW2C similar to coproporphyrinogen III oxidase2C oxygen-independent2C associated with heme uptake
80813	contig00033	126520	127566	-	fig|667120.3.peg.1369	2-keto-3-deoxy-D-arabino-heptulosonate-7-phosphate synthase I alpha (EC 2.5.1.54)	Ontology_term=KEGG_ENZYME:2.5.1.54
80813	contig00033	127779	128588	-	fig|667120.3.peg.1370	FIG137360: hypothetical protein
80813	contig00033	129014	131389	+	fig|667120.3.peg.1371	Phosphoenolpyruvate synthase (EC 2.7.9.2)	Ontology_term=KEGG_ENZYME:2.7.9.2
80813	contig00033	131681	131875	-	fig|667120.3.peg.1372	hypothetical protein
80813	contig00033	131915	133012	-	fig|667120.3.peg.1373	Putative membrane protein
80813	contig00033	133316	136405	+	fig|667120.3.peg.1374	Fe-S protein2C homolog of lactate dehydrogenase SO1521
80813	contig00033	136425	136790	+	fig|667120.3.peg.1375	FIG002649: ydiI hotdog fold superfamily
80813	contig00033	136787	137767	+	fig|667120.3.peg.1376	hypothetical protein
80813	contig00033	138049	139047	-	fig|667120.3.peg.1377	tRNA(Cytosine32)-2-thiocytidine synthetase
80813	contig00033	139219	139530	+	fig|667120.3.peg.1378	hypothetical protein
80813	contig00033	139602	141638	-	fig|667120.3.peg.1379	Glutamate synthase [NADPH] small chain (EC 1.4.1.13)	Ontology_term=KEGG_ENZYME:1.4.1.13
80813	contig00033	141980	145510	-	fig|667120.3.peg.1380	Pyruvate-flavodoxin oxidoreductase (EC 1.2.7.-)	Ontology_term=KEGG_ENZYME:1.2.7.-
80813	contig00033	145708	146040	+	fig|667120.3.peg.1381	Ethidium bromide-methyl viologen resistance protein EmrE
80813	contig00033	146083	146736	-	fig|667120.3.peg.1382	Peptide transport system permease protein sapB (TC 3.A.1.5.5)
80813	contig00033	146942	147184	+	fig|667120.3.peg.1383	hypothetical protein
80813	contig00033	147199	147612	-	fig|667120.3.peg.1384	Heat shock protein hslJ
80813	contig00033	147791	147937	+	fig|667120.3.peg.1385	hypothetical protein
80813	contig00033	147948	148106	+	fig|667120.3.peg.1386	hypothetical protein
80813	contig00033	148180	149286	-	fig|667120.3.peg.1387	D-lactate dehydrogenase (EC 1.1.1.28)	Ontology_term=KEGG_ENZYME:1.1.1.28
80813	contig00033	149392	151995	+	fig|667120.3.peg.1388	Putative uncharacterized protein ydbH
80813	contig00033	151988	152182	+	fig|667120.3.peg.1389	Uncharacterized protein ynbE%3B probable lipoprotein STY1424
80813	contig00033	152192	152518	+	fig|667120.3.peg.1390	Putative uncharacterized protein ydbL2C may be related to amine metabolism
80813	contig00033	152666	156550	+	fig|667120.3.peg.1391	ATP-dependent helicase hrpA
80813	contig00033	156569	157381	-	fig|667120.3.peg.1392	Putative pepetidase
80813	contig00033	157890	158006	+	fig|667120.3.peg.1393	hypothetical protein
80813	contig00033	158306	159172	-	fig|667120.3.peg.1394	Type III secretion injected virulence protein (YopP2CYopJ2C induces apoptosis2C prevents cytokine induction2C inhibits NFkb activation)
80813	contig00033	159173	159289	-	fig|667120.3.peg.1395	hypothetical protein
80813	contig00033	159213	159782	-	fig|667120.3.peg.1396	Resolvase-like
80813	contig00033	160602	161840	-	fig|667120.3.peg.1397	Glucose-1-phosphatase (EC 3.1.3.10)	Ontology_term=KEGG_ENZYME:3.1.3.10
80813	contig00033	162744	162962	-	fig|667120.3.peg.1398	hypothetical protein
80813	contig00033	162970	164484	-	fig|667120.3.peg.1399	Thermostable carboxypeptidase 1 (EC 3.4.17.19)	Ontology_term=KEGG_ENZYME:3.4.17.19
80813	contig00033	164534	165844	-	fig|667120.3.peg.1400	Sensory histidine kinase in two-component regulatory system with RstA
80813	contig00033	165850	166572	-	fig|667120.3.peg.1401	Transcriptional regulatory protein RstA
80813	contig00033	166595	167317	-	fig|667120.3.peg.1402	FolM Alternative dihydrofolate reductase 1
80813	contig00033	167296	167412	+	fig|667120.3.peg.1403	hypothetical protein
80813	contig00033	167548	167697	-	fig|667120.3.peg.1404	hypothetical protein
80813	contig00033	167973	168374	+	fig|667120.3.peg.1405	hypothetical protein
80813	contig00033	168643	170034	-	fig|667120.3.peg.1406	Arginine/ornithine antiporter ArcD
80813	contig00033	170277	171227	-	fig|667120.3.peg.1407	Protein ydgH precursor
80813	contig00033	171782	173308	+	fig|667120.3.peg.1408	NAD(P) transhydrogenase alpha subunit (EC 1.6.1.2)	Ontology_term=KEGG_ENZYME:1.6.1.2
80813	contig00033	173321	174712	+	fig|667120.3.peg.1409	NAD(P) transhydrogenase subunit beta (EC 1.6.1.2)	Ontology_term=KEGG_ENZYME:1.6.1.2
80813	contig00033	174787	175746	-	fig|667120.3.peg.1410	Universal stress protein E
80813	contig00033	175936	176694	-	fig|667120.3.peg.1411	Fumarate and nitrate reduction regulatory protein
80813	contig00033	176875	177060	-	fig|667120.3.peg.1412	hypothetical protein
80813	contig00033	177236	179200	+	fig|667120.3.peg.1413	Putative collagenase
80813	contig00033	179475	180524	+	fig|667120.3.peg.1414	Anaerobic sulfite reductase subunit A
80813	contig00033	180524	181342	+	fig|667120.3.peg.1415	Anaerobic sulfite reductase subunit B
80813	contig00033	181354	182361	+	fig|667120.3.peg.1416	Anaerobic sulfite reductase subunit C (EC 1.8.1.-)	Ontology_term=KEGG_ENZYME:1.8.1.-
80813	contig00033	182513	182809	+	fig|667120.3.peg.1417	hypothetical protein
80813	contig00033	182828	183187	+	fig|667120.3.peg.1418	hypothetical protein
80813	contig00033	183403	185193	+	fig|667120.3.peg.1419	Putative methyl-accepting chemotaxis protein
80813	contig00033	185395	185976	+	fig|667120.3.peg.1420	Starvation lipoprotein Slp
80813	contig00033	186065	186199	+	fig|667120.3.peg.1421	hypothetical protein
80813	contig00033	187343	187486	-	fig|667120.3.peg.1422	Cell division protein FtsH (EC 3.4.24.-)	Ontology_term=KEGG_ENZYME:3.4.24.-
80813	contig00033	187659	187970	+	fig|667120.3.peg.1423	Transcriptional regulator2C ArsR family
80813	contig00033	188024	188953	+	fig|667120.3.peg.1424	Cobalt-zinc-cadmium resistance protein
80813	contig00033	189095	190582	-	fig|667120.3.peg.1425	Probable dipeptidase (EC 3.4.-.-)	Ontology_term=KEGG_ENZYME:3.4.-.-
80813	contig00033	190841	191266	+	fig|667120.3.peg.1426	hypothetical protein
80813	contig00033	191353	194307	+	fig|667120.3.peg.1427	Chemotactic transducer-related protein
80813	contig00033	194354	195307	-	fig|667120.3.peg.1428	regulator of length of O-antigen component of lipopolysaccharide chains
80813	contig00033	195574	196323	+	fig|667120.3.peg.1429	NADP-dependent L-serine/L-allo-threonine dehydrogenase ydfG (EC 1.1.1.-)	Ontology_term=KEGG_ENZYME:1.1.1.-
80813	contig00033	196460	196795	+	fig|667120.3.peg.1430	putative secreted protein
80813	contig00033	196810	197082	+	fig|667120.3.peg.1431	hypothetical protein
80813	contig00033	197111	198535	-	fig|667120.3.peg.1432	Inner membrane component of tripartite multidrug resistance system
80813	contig00033	198882	199247	+	fig|667120.3.peg.1433	hypothetical protein
80813	contig00033	199293	199421	+	fig|667120.3.peg.1434	hypothetical protein
80813	contig00033	199418	199570	-	fig|667120.3.peg.1435	hypothetical protein
80813	contig00033	199789	201255	+	fig|667120.3.peg.1436	Cytochrome c551 peroxidase (EC 1.11.1.5)	Ontology_term=KEGG_ENZYME:1.11.1.5
80813	contig00033	201330	201995	-	fig|667120.3.peg.1437	Dethiobiotin synthetase (EC 6.3.3.3)	Ontology_term=KEGG_ENZYME:6.3.3.3
80813	contig00033	202234	203457	-	fig|667120.3.peg.1438	Mlc2C transcriptional repressor of MalT (the transcriptional activator of maltose regulon) and manXYZ operon
80813	contig00033	203573	204565	-	fig|667120.3.peg.1439	LysR family transcriptional regulator YnfL
80813	contig00033	204677	205954	+	fig|667120.3.peg.1440	Permeases of the major facilitator superfamily
80813	contig00033	206239	206676	-	fig|667120.3.peg.1441	hypothetical protein
80813	contig00033	207033	207962	+	fig|667120.3.peg.1442	DNA replication terminus site-binding protein
80813	contig00033	207978	209117	-	fig|667120.3.peg.1443	Fumarate hydratase class II (EC 4.2.1.2)	Ontology_term=KEGG_ENZYME:4.2.1.2
80813	contig00033	209557	210735	+	fig|667120.3.peg.1444	Mannose-6-phosphate isomerase (EC 5.3.1.8)	Ontology_term=KEGG_ENZYME:5.3.1.8
80813	contig00033	210864	212342	+	fig|667120.3.peg.1445	Putative GTP-binding protein YdgA
80813	contig00033	212603	213604	+	fig|667120.3.peg.1446	Adenosine deaminase (EC 3.5.4.4)	Ontology_term=KEGG_ENZYME:3.5.4.4
80813	contig00033	213629	214615	-	fig|667120.3.peg.1447	Putative membrane protein precursor
80813	contig00033	214653	214766	-	fig|667120.3.peg.1448	hypothetical protein
80813	contig00033	214853	215068	+	fig|667120.3.peg.1449	Cnu protein
80813	contig00033	215627	217357	+	fig|667120.3.peg.1450	Formate--tetrahydrofolate ligase (EC 6.3.4.3)	Ontology_term=KEGG_ENZYME:6.3.4.3
80813	contig00033	217442	217873	+	fig|667120.3.peg.1451	Putative membrane protein precursor
80813	contig00033	218028	218609	+	fig|667120.3.peg.1452	Electron transport complex protein RnfA
80813	contig00033	218609	219184	+	fig|667120.3.peg.1453	Electron transport complex protein RnfB
80813	contig00034	3	386	-	fig|667120.3.peg.1454	transposase
80813	contig00034	237	482	+	fig|667120.3.peg.1455	Ethidium bromide-methyl viologen resistance protein EmrE
80813	contig00034	448	948	+	fig|667120.3.peg.1456	hypothetical protein
80813	contig00034	1098	1739	+	fig|667120.3.peg.1457	Chloramphenicol acetyltransferase (EC 2.3.1.28)	Ontology_term=KEGG_ENZYME:2.3.1.28
80813	contig00036	580	1317	+	fig|667120.3.peg.1458	Resolvase
80813	contig00036	1314	1538	+	fig|667120.3.peg.1459	hypothetical protein
80813	contig00036	1875	3242	+	fig|667120.3.peg.1460	transposase InsA
80813	contig00036	3807	4622	-	fig|667120.3.peg.1461	Dihydropteroate synthase (EC 2.5.1.15)	Ontology_term=KEGG_ENZYME:2.5.1.15
80813	contig00037	275	628	+	fig|667120.3.peg.1462	Arsenical resistance operon repressor
80813	contig00037	676	1038	+	fig|667120.3.peg.1463	Arsenical resistance operon trans-acting repressor ArsD
80813	contig00037	1056	2807	+	fig|667120.3.peg.1464	Arsenical pump-driving ATPase (EC 3.6.3.16)	Ontology_term=KEGG_ENZYME:3.6.3.16
80813	contig00037	2814	3545	+	fig|667120.3.peg.1465	Arsenic efflux pump protein
80813	contig00037	3934	4284	-	fig|667120.3.peg.1466	Anaerobic nitric oxide reductase flavorubredoxin
80813	contig00037	4712	4834	-	fig|667120.3.peg.1467	hypothetical protein
80813	contig00037	4815	6077	-	fig|667120.3.peg.1468	hypothetical protein
80813	contig00037	6304	6903	+	fig|667120.3.peg.1469	Arsenic efflux pump protein
80813	contig00037	6916	7341	+	fig|667120.3.peg.1470	Arsenate reductase (EC 1.20.4.1)	Ontology_term=KEGG_ENZYME:1.20.4.1
80813	contig00037	7372	7647	-	fig|667120.3.peg.1471	Arsenical pump-driving ATPase (EC 3.6.3.16)	Ontology_term=KEGG_ENZYME:3.6.3.16
80813	contig00037	7781	8437	-	fig|667120.3.peg.1472	Resolvase/integrase Bin
80813	contig00037	8517	11525	+	fig|667120.3.peg.1473	putative transposase
80813	contig00039	400	1155	+	fig|667120.3.peg.1474	Beta-12C4-galactosyltransferase
80813	contig00039	1716	2456	+	fig|667120.3.peg.1475	Beta-12C4-galactosyltransferase
80813	contig00039	2642	3967	+	fig|667120.3.peg.1476	Ribosomal protein S12p Asp88 (E. coli) methylthiotransferase
80813	contig00039	4233	5060	-	fig|667120.3.peg.1477	Nucleoside-diphosphate-sugar epimerases
80813	contig00039	5194	6618	-	fig|667120.3.peg.1478	transporter
80813	contig00039	6675	7859	-	fig|667120.3.peg.1479	Catalyzes the cleavage of p-aminobenzoyl-glutamate to p-aminobenzoate and glutamate2C subunit A
80813	contig00039	8103	8360	-	fig|667120.3.peg.1480	hypothetical protein
80813	contig00039	8365	9777	+	fig|667120.3.peg.1481	Probable dipeptidase (EC 3.4.-.-)	Ontology_term=KEGG_ENZYME:3.4.-.-
80813	contig00039	10022	11038	+	fig|667120.3.peg.1482	ATP phosphoribosyltransferase (EC 2.4.2.17)	Ontology_term=KEGG_ENZYME:2.4.2.17
80813	contig00039	11043	12353	+	fig|667120.3.peg.1483	Histidinol dehydrogenase (EC 1.1.1.23)	Ontology_term=KEGG_ENZYME:1.1.1.23
80813	contig00039	12350	13426	+	fig|667120.3.peg.1484	Histidinol-phosphate aminotransferase (EC 2.6.1.9)	Ontology_term=KEGG_ENZYME:2.6.1.9
80813	contig00039	13427	14506	+	fig|667120.3.peg.1485	Histidinol-phosphatase (EC 3.1.3.15) / Imidazoleglycerol-phosphate dehydratase (EC 4.2.1.19)	Ontology_term=KEGG_ENZYME:3.1.3.15,KEGG_ENZYME:4.2.1.19
80813	contig00039	14506	15111	+	fig|667120.3.peg.1486	Imidazole glycerol phosphate synthase amidotransferase subunit (EC 2.4.2.-)	Ontology_term=KEGG_ENZYME:2.4.2.-
80813	contig00039	15108	15845	+	fig|667120.3.peg.1487	Phosphoribosylformimino-5-aminoimidazole carboxamide ribotide isomerase (EC 5.3.1.16)	Ontology_term=KEGG_ENZYME:5.3.1.16
80813	contig00039	15827	16603	+	fig|667120.3.peg.1488	Imidazole glycerol phosphate synthase cyclase subunit (EC 4.1.3.-)	Ontology_term=KEGG_ENZYME:4.1.3.-
80813	contig00039	16597	17229	+	fig|667120.3.peg.1489	Phosphoribosyl-AMP cyclohydrolase (EC 3.5.4.19) / Phosphoribosyl-ATP pyrophosphatase (EC 3.6.1.31)	Ontology_term=KEGG_ENZYME:3.5.4.19,KEGG_ENZYME:3.6.1.31
80813	contig00039	17516	18685	+	fig|667120.3.peg.1490	Functional role page for Cytochrome c-type protein TorY
80813	contig00039	18685	21177	+	fig|667120.3.peg.1491	Trimethylamine-N-oxide reductase (EC 1.6.6.9)	Ontology_term=KEGG_ENZYME:1.6.6.9
80813	contig00039	21314	22513	+	fig|667120.3.peg.1492	Sugar efflux transporter B
80813	contig00039	22519	22779	-	fig|667120.3.peg.1493	proteinase inhibitor
80813	contig00039	23064	24314	+	fig|667120.3.peg.1494	Tryptophan-specific transport protein
80813	contig00039	24502	25074	+	fig|667120.3.peg.1495	Translation elongation factor P-related protein
80813	contig00039	25149	26339	-	fig|667120.3.peg.1496	Mannonate dehydratase (EC 4.2.1.8)	Ontology_term=KEGG_ENZYME:4.2.1.8
80813	contig00039	26746	28218	+	fig|667120.3.peg.1497	D-mannonate oxidoreductase (EC 1.1.1.57)	Ontology_term=KEGG_ENZYME:1.1.1.57
80813	contig00039	28281	29864	-	fig|667120.3.peg.1498	Methyl-accepting chemotaxis protein I (serine chemoreceptor protein)
80813	contig00039	30029	31594	-	fig|667120.3.peg.1499	Rtn protein
80813	contig00039	31746	32498	-	fig|667120.3.peg.1500	Uxu operon transcriptional regulator
80813	contig00039	32712	32999	-	fig|667120.3.peg.1501	hypothetical protein
80813	contig00039	33421	34416	+	fig|667120.3.peg.1502	COG0523: Putative GTPases (G3E family)
80813	contig00039	34872	35468	+	fig|667120.3.peg.1503	Lipoprotein spr precursor
80813	contig00039	35763	37181	+	fig|667120.3.peg.1504	D-serine/D-alanine/glycine transporter
80813	contig00039	37267	38964	-	fig|667120.3.peg.1505	PTS system2C fructose-specific IIB component (EC 2.7.1.69) / PTS system2C fructose-specific IIC component (EC 2.7.1.69)	Ontology_term=KEGG_ENZYME:2.7.1.69,KEGG_ENZYME:2.7.1.69
80813	contig00039	38979	39917	-	fig|667120.3.peg.1506	1-phosphofructokinase (EC 2.7.1.56)	Ontology_term=KEGG_ENZYME:2.7.1.56
80813	contig00039	39914	41050	-	fig|667120.3.peg.1507	Fructose-specific phosphocarrier protein HPr (EC 2.7.1.69) / PTS system2C fructose-specific IIA component (EC 2.7.1.69)	Ontology_term=KEGG_ENZYME:2.7.1.69,KEGG_ENZYME:2.7.1.69
80813	contig00039	41322	41750	+	fig|667120.3.peg.1508	Putative Mut family protein
80813	contig00039	41729	41848	-	fig|667120.3.peg.1509	hypothetical protein
80813	contig00039	42085	42831	+	fig|667120.3.peg.1510	Glutamine ABC transporter2C periplasmic glutamine-binding protein (TC 3.A.1.3.2)
80813	contig00039	42913	43569	+	fig|667120.3.peg.1511	Glutamate transport membrane-spanning protein
80813	contig00039	43566	44288	+	fig|667120.3.peg.1512	Glutamate transport ATP-binding protein
80813	contig00039	44332	45261	-	fig|667120.3.peg.1513	Ribosomal RNA large subunit methyltransferase F (EC 2.1.1.51)	Ontology_term=KEGG_ENZYME:2.1.1.51
80813	contig00039	45253	45390	+	fig|667120.3.peg.1514	hypothetical protein
80813	contig00039	45450	47300	+	fig|667120.3.peg.1515	ABC transporter2C periplasmic substrate-binding protein
80813	contig00039	47275	47661	-	fig|667120.3.peg.1516	Two-component system sensor protein
80813	contig00039	47806	48999	-	fig|667120.3.peg.1517	MFS family multidrug transport protein2C bicyclomycin resistance protein
80813	contig00039	49010	49717	-	fig|667120.3.peg.1518	Ribosomal small subunit pseudouridine synthase A (EC 4.2.1.70)	Ontology_term=KEGG_ENZYME:4.2.1.70
80813	contig00039	49963	50205	+	fig|667120.3.peg.1519	hypothetical protein
80813	contig00039	50205	51965	+	fig|667120.3.peg.1520	DNA or RNA helicase of superfamily II
80813	contig00039	52103	52387	+	fig|667120.3.peg.1521	LSU ribosomal protein L25p
80813	contig00039	52484	53488	-	fig|667120.3.peg.1522	Nucleoid-associated protein NdpA
80813	contig00039	53659	53886	+	fig|667120.3.peg.1523	FIG002927: hypothetical protein
80813	contig00039	53927	55681	+	fig|667120.3.peg.1524	FIG001881: hydrolase of alkaline phosphatase superfamily
80813	contig00039	56142	57050	-	fig|667120.3.peg.1525	hypothetical protein
80813	contig00039	57325	58611	-	fig|667120.3.peg.1526	Enolase (EC 4.2.1.11)	Ontology_term=KEGG_ENZYME:4.2.1.11
80813	contig00039	58627	59046	-	fig|667120.3.peg.1527	Universal stress protein A
80813	contig00039	59061	59951	-	fig|667120.3.peg.1528	Manganese-dependent inorganic pyrophosphatase (EC 3.6.1.1)	Ontology_term=KEGG_ENZYME:3.6.1.1
80813	contig00039	60159	60830	-	fig|667120.3.peg.1529	Transcriptional regulator2C TetR family
80813	contig00039	60816	60971	+	fig|667120.3.peg.1530	hypothetical protein
80813	contig00039	61205	61558	+	fig|667120.3.peg.1531	Multiple antibiotic resistance protein MarA
80813	contig00039	61638	62960	-	fig|667120.3.peg.1532	ATP-dependent RNA helicase RhlE
80813	contig00039	63207	63926	+	fig|667120.3.peg.1533	Transcriptional regulator YbiH2C TetR family
80813	contig00039	63923	64912	+	fig|667120.3.peg.1534	Predicted membrane fusion protein (MFP) component of efflux pump2C membrane anchor protein YbhG
80813	contig00039	64924	66660	+	fig|667120.3.peg.1535	ABC transporter multidrug efflux pump2C fused ATP-binding domains
80813	contig00039	66653	67792	+	fig|667120.3.peg.1536	ABC transport system2C permease component YbhS
80813	contig00039	67806	68918	+	fig|667120.3.peg.1537	ABC transport system2C permease component YbhR
80813	contig00039	69006	71708	+	fig|667120.3.peg.1538	Two-component sensor protein RcsD (EC 2.7.3.-)	Ontology_term=KEGG_ENZYME:2.7.3.-
80813	contig00039	71701	72354	+	fig|667120.3.peg.1539	DNA-binding capsular synthesis response regulator RcsB
80813	contig00039	72387	75353	-	fig|667120.3.peg.1540	Two-component sensor protein RcsC (EC 2.7.3.-)	Ontology_term=KEGG_ENZYME:2.7.3.-
80813	contig00039	75545	78181	-	fig|667120.3.peg.1541	DNA gyrase subunit A (EC 5.99.1.3)	Ontology_term=KEGG_ENZYME:5.99.1.3
80813	contig00039	78423	79130	+	fig|667120.3.peg.1542	3-demethylubiquinone-9 3-methyltransferase (EC 2.1.1.64)	Ontology_term=KEGG_ENZYME:2.1.1.64
80813	contig00039	79510	81792	+	fig|667120.3.peg.1543	Ribonucleotide reductase of class Ia (aerobic)2C alpha subunit (EC 1.17.4.1)	Ontology_term=KEGG_ENZYME:1.17.4.1
80813	contig00039	81887	83017	+	fig|667120.3.peg.1544	Ribonucleotide reductase of class Ia (aerobic)2C beta subunit (EC 1.17.4.1)	Ontology_term=KEGG_ENZYME:1.17.4.1
80813	contig00039	83017	83325	+	fig|667120.3.peg.1545	Ferredoxin
80813	contig00039	83352	85631	-	fig|667120.3.peg.1546	Putative formate dehydrogenase oxidoreductase protein
80813	contig00039	85778	86488	-	fig|667120.3.peg.1547	Putative membrane protein
80813	contig00039	86655	87302	-	fig|667120.3.peg.1548	Multimeric flavodoxin WrbA
80813	contig00039	87330	87782	-	fig|667120.3.peg.1549	Molybdenum cofactor biosynthesis protein MoaE
80813	contig00039	87784	88026	-	fig|667120.3.peg.1550	Molybdenum cofactor biosynthesis protein MoaD%3B Molybdopterin converting factor subunit 1
80813	contig00039	88023	88508	-	fig|667120.3.peg.1551	Molybdenum cofactor biosynthesis protein MoaC
80813	contig00039	88547	89533	-	fig|667120.3.peg.1552	Molybdenum cofactor biosynthesis protein MoaA
80813	contig00039	89980	90888	+	fig|667120.3.peg.1553	Hypothetical protein UPF0052
80813	contig00039	90907	92109	-	fig|667120.3.peg.1554	Competence/damage-inducible protein CinA
80813	contig00039	92324	93541	+	fig|667120.3.peg.1555	Tyrosine-specific transport protein
80813	contig00039	93724	94755	+	fig|667120.3.peg.1556	Tryptophanyl-tRNA synthetase (EC 6.1.1.2)	Ontology_term=KEGG_ENZYME:6.1.1.2
80813	contig00039	94847	95401	-	fig|667120.3.peg.1557	Putative exported protein precursor
80813	contig00039	95401	95535	+	fig|667120.3.peg.1558	hypothetical protein
80813	contig00039	95701	97095	-	fig|667120.3.peg.1559	O-succinylbenzoic acid--CoA ligase (EC 6.2.1.26)	Ontology_term=KEGG_ENZYME:6.2.1.26
80813	contig00039	97083	98054	-	fig|667120.3.peg.1560	O-succinylbenzoate-CoA synthase (EC 4.2.1.-)	Ontology_term=KEGG_ENZYME:4.2.1.-
80813	contig00039	98054	98911	-	fig|667120.3.peg.1561	Naphthoate synthase (EC 4.1.3.36)	Ontology_term=KEGG_ENZYME:4.1.3.36
80813	contig00039	98962	99735	-	fig|667120.3.peg.1562	2-succinyl-6-hydroxy-22C4-cyclohexadiene-1-carboxylate synthase (EC 4.2.99.20)	Ontology_term=KEGG_ENZYME:4.2.99.20
80813	contig00039	99732	101411	-	fig|667120.3.peg.1563	2-succinyl-5-enolpyruvyl-6-hydroxy-3-cyclohexene-1-carboxylic-acid synthase (EC 2.2.1.9)	Ontology_term=KEGG_ENZYME:2.2.1.9
80813	contig00039	101652	102980	-	fig|667120.3.peg.1564	Menaquinone-specific isochorismate synthase (EC 5.4.4.2)	Ontology_term=KEGG_ENZYME:5.4.4.2
80813	contig00039	103121	103624	-	fig|667120.3.peg.1565	hypothetical protein
80813	contig00039	103919	105385	+	fig|667120.3.peg.1566	Probable dipeptidase (EC 3.4.-.-)	Ontology_term=KEGG_ENZYME:3.4.-.-
80813	contig00039	105446	105958	-	fig|667120.3.peg.1567	Hydrogenase-2 operon protein hybE
80813	contig00039	105948	106442	-	fig|667120.3.peg.1568	Hydrogenase maturation protease (EC 3.4.24.-)	Ontology_term=KEGG_ENZYME:3.4.24.-
80813	contig00039	106442	108145	-	fig|667120.3.peg.1569	Uptake hydrogenase large subunit (EC 1.12.99.6)	Ontology_term=KEGG_ENZYME:1.12.99.6
80813	contig00039	108142	109332	-	fig|667120.3.peg.1570	Ni/Fe-hydrogenase 2 B-type cytochrome subunit
80813	contig00039	109325	110308	-	fig|667120.3.peg.1571	Hydrogenase-2 operon protein hybA precursor
80813	contig00039	110312	111436	-	fig|667120.3.peg.1572	Uptake hydrogenase small subunit precursor (EC 1.12.99.6)	Ontology_term=KEGG_ENZYME:1.12.99.6
80813	contig00039	111516	111641	+	fig|667120.3.peg.1573	hypothetical protein
80813	contig00039	112086	113030	+	fig|667120.3.peg.1574	Putative glycosyltransferase
80813	contig00039	113171	113707	+	fig|667120.3.peg.1575	Putative cytochrome
80813	contig00039	113947	116250	+	fig|667120.3.peg.1576	Periplasmic beta-glucosidase (EC 3.2.1.21)	Ontology_term=KEGG_ENZYME:3.2.1.21
80813	contig00039	116340	116495	+	fig|667120.3.peg.1577	hypothetical protein
80813	contig00039	116547	118004	-	fig|667120.3.peg.1578	NADH-ubiquinone oxidoreductase chain N (EC 1.6.5.3)	Ontology_term=KEGG_ENZYME:1.6.5.3
80813	contig00039	118011	119534	-	fig|667120.3.peg.1579	NADH-ubiquinone oxidoreductase chain M (EC 1.6.5.3)	Ontology_term=KEGG_ENZYME:1.6.5.3
80813	contig00039	119612	121456	-	fig|667120.3.peg.1580	NADH-ubiquinone oxidoreductase chain L (EC 1.6.5.3)	Ontology_term=KEGG_ENZYME:1.6.5.3
80813	contig00039	121453	121755	-	fig|667120.3.peg.1581	NADH-ubiquinone oxidoreductase chain K (EC 1.6.5.3)	Ontology_term=KEGG_ENZYME:1.6.5.3
80813	contig00039	121752	122324	-	fig|667120.3.peg.1582	NADH-ubiquinone oxidoreductase chain J (EC 1.6.5.3)	Ontology_term=KEGG_ENZYME:1.6.5.3
80813	contig00039	122335	122877	-	fig|667120.3.peg.1583	NADH-ubiquinone oxidoreductase chain I (EC 1.6.5.3)	Ontology_term=KEGG_ENZYME:1.6.5.3
80813	contig00039	122895	123872	-	fig|667120.3.peg.1584	NADH-ubiquinone oxidoreductase chain H (EC 1.6.5.3)	Ontology_term=KEGG_ENZYME:1.6.5.3
80813	contig00039	123869	126604	-	fig|667120.3.peg.1585	NADH-ubiquinone oxidoreductase chain G (EC 1.6.5.3)	Ontology_term=KEGG_ENZYME:1.6.5.3
80813	contig00039	126665	128011	-	fig|667120.3.peg.1586	NADH-ubiquinone oxidoreductase chain F (EC 1.6.5.3)	Ontology_term=KEGG_ENZYME:1.6.5.3
80813	contig00039	128008	128508	-	fig|667120.3.peg.1587	NADH-ubiquinone oxidoreductase chain E (EC 1.6.5.3)	Ontology_term=KEGG_ENZYME:1.6.5.3
80813	contig00039	128511	130307	-	fig|667120.3.peg.1588	NADH-ubiquinone oxidoreductase chain C (EC 1.6.5.3) / NADH-ubiquinone oxidoreductase chain D (EC 1.6.5.3)	Ontology_term=KEGG_ENZYME:1.6.5.3,KEGG_ENZYME:1.6.5.3
80813	contig00039	130407	131081	-	fig|667120.3.peg.1589	NADH-ubiquinone oxidoreductase chain B (EC 1.6.5.3)	Ontology_term=KEGG_ENZYME:1.6.5.3
80813	contig00039	131145	131603	-	fig|667120.3.peg.1590	NADH ubiquinone oxidoreductase chain A (EC 1.6.5.3)	Ontology_term=KEGG_ENZYME:1.6.5.3
80813	contig00039	132205	133107	-	fig|667120.3.peg.1591	LysR family transcriptional regulator lrhA
80813	contig00039	133499	134128	-	fig|667120.3.peg.1592	DedA family inner membrane protein YdjZ
80813	contig00039	134317	135609	+	fig|667120.3.peg.1593	Putative thiosulfate sulfurtransferase ynjE (EC 2.8.1.1)	Ontology_term=KEGG_ENZYME:2.8.1.1
80813	contig00039	135653	136291	-	fig|667120.3.peg.1594	Putative phosphatidylglycerophosphate synthase
80813	contig00039	136284	136868	-	fig|667120.3.peg.1595	hypothetical protein
80813	contig00039	137146	138366	+	fig|667120.3.peg.1596	Aspartate/tyrosine/aromatic aminotransferase
80813	contig00039	138450	139055	+	fig|667120.3.peg.1597	Nucleotidase YfbR2C HD superfamily
80813	contig00039	139080	140921	-	fig|667120.3.peg.1598	Putative transport protein
80813	contig00039	141166	141579	-	fig|667120.3.peg.1599	hypothetical protein
80813	contig00039	141561	141830	-	fig|667120.3.peg.1600	hypothetical protein
80813	contig00039	142114	142773	-	fig|667120.3.peg.1601	Putative phosphatase YfbT
80813	contig00039	142804	143298	-	fig|667120.3.peg.1602	UPF0304 protein yfbU
80813	contig00039	143513	143968	-	fig|667120.3.peg.1603	hypothetical protein
80813	contig00039	144514	145713	+	fig|667120.3.peg.1604	Acetate kinase (EC 2.7.2.1)	Ontology_term=KEGG_ENZYME:2.7.2.1
80813	contig00039	145863	147986	+	fig|667120.3.peg.1605	Phosphate acetyltransferase (EC 2.3.1.8)	Ontology_term=KEGG_ENZYME:2.3.1.8
80813	contig00039	148063	148188	-	fig|667120.3.peg.1606	hypothetical protein
80813	contig00039	148251	148829	-	fig|667120.3.peg.1607	Rhodanese-like domain protein
80813	contig00039	148931	149557	-	fig|667120.3.peg.1608	Putative Nudix hydrolase YfcD (EC 3.6.-.-)	Ontology_term=KEGG_ENZYME:3.6.-.-
80813	contig00039	149657	150220	-	fig|667120.3.peg.1609	Phosphodiesterase yfcE (EC 3.1.4.-)	Ontology_term=KEGG_ENZYME:3.1.4.-
80813	contig00039	150334	150975	-	fig|667120.3.peg.1610	Probable glutathione S-transferase (EC 2.5.1.18)2C YfcF homolog	Ontology_term=KEGG_ENZYME:2.5.1.18
80813	contig00039	151190	151816	+	fig|667120.3.peg.1611	Glutathione S-transferase (EC 2.5.1.18)	Ontology_term=KEGG_ENZYME:2.5.1.18
80813	contig00039	151871	152245	+	fig|667120.3.peg.1612	Dihydroneopterin triphosphate epimerase
80813	contig00039	152289	153185	+	fig|667120.3.peg.1613	Cell division inhibitor
80813	contig00039	153386	154072	+	fig|667120.3.peg.1614	short-chain dehydrogenase/reductase SDR
80813	contig00039	154069	154647	-	fig|667120.3.peg.1615	3-polyprenyl-4-hydroxybenzoate carboxy-lyase UbiX (EC 4.1.1.-)	Ontology_term=KEGG_ENZYME:4.1.1.-
80813	contig00039	154767	156284	-	fig|667120.3.peg.1616	Amidophosphoribosyltransferase (EC 2.4.2.14)	Ontology_term=KEGG_ENZYME:2.4.2.14
80813	contig00039	156306	156815	-	fig|667120.3.peg.1617	Colicin V production protein
80813	contig00039	157005	157784	-	fig|667120.3.peg.1618	DedD protein
80813	contig00039	157774	159045	-	fig|667120.3.peg.1619	Dihydrofolate synthase (EC 6.3.2.12) / Folylpolyglutamate synthase (EC 6.3.2.17)	Ontology_term=KEGG_ENZYME:6.3.2.12,KEGG_ENZYME:6.3.2.17
80813	contig00039	159076	159189	+	fig|667120.3.peg.1620	hypothetical protein
80813	contig00039	159193	160101	-	fig|667120.3.peg.1621	Acetyl-coenzyme A carboxyl transferase beta chain (EC 6.4.1.2)	Ontology_term=KEGG_ENZYME:6.4.1.2
80813	contig00039	160364	161029	-	fig|667120.3.peg.1622	DedA protein
80813	contig00039	161044	161871	-	fig|667120.3.peg.1623	tRNA pseudouridine synthase A (EC 4.2.1.70)	Ontology_term=KEGG_ENZYME:4.2.1.70
80813	contig00039	161871	162881	-	fig|667120.3.peg.1624	Aspartate-semialdehyde dehydrogenase (EC 1.2.1.11) homolog	Ontology_term=KEGG_ENZYME:1.2.1.11
80813	contig00039	162990	164117	-	fig|667120.3.peg.1625	Erythronate-4-phosphate dehydrogenase (EC 1.1.1.290)	Ontology_term=KEGG_ENZYME:1.1.1.290
80813	contig00039	164256	164759	-	fig|667120.3.peg.1626	Membrane protein2C suppressor for copper-sensitivity ScsD
80813	contig00039	164756	165358	-	fig|667120.3.peg.1627	Secreted protein2C suppressor for copper-sensitivity ScsC
80813	contig00039	165368	167374	-	fig|667120.3.peg.1628	Membrane protein2C suppressor for copper-sensitivity ScsB
80813	contig00039	167427	167786	-	fig|667120.3.peg.1629	hypothetical protein
80813	contig00039	168016	168375	+	fig|667120.3.peg.1630	hypothetical protein
80813	contig00039	168536	168670	-	fig|667120.3.peg.1631	hypothetical protein
80813	contig00040	273	1433	+	fig|667120.3.peg.1632	Beta-lactamase (EC 3.5.2.6)	Ontology_term=KEGG_ENZYME:3.5.2.6
80813	contig00040	1588	2517	+	fig|667120.3.peg.1633	Homoserine O-succinyltransferase (EC 2.3.1.46)	Ontology_term=KEGG_ENZYME:2.3.1.46
80813	contig00040	2667	4931	+	fig|667120.3.peg.1634	Fe-S OXIDOREDUCTASE (1.8.-.-)
80813	contig00040	4982	5812	-	fig|667120.3.peg.1635	Methylglyoxal reductase2C acetol producing (EC 1.1.1.-) / 22C5-diketo-D-gluconate reductase A (EC 1.1.1.274)	Ontology_term=KEGG_ENZYME:1.1.1.-,KEGG_ENZYME:1.1.1.274
80813	contig00040	6055	7260	+	fig|667120.3.peg.1636	Biosynthetic Aromatic amino acid aminotransferase alpha (EC 2.6.1.57)	Ontology_term=KEGG_ENZYME:2.6.1.57
80813	contig00040	7414	7842	+	fig|667120.3.peg.1637	hypothetical protein
80813	contig00040	7853	8179	+	fig|667120.3.peg.1638	Protein yjbR
80813	contig00040	8265	11096	-	fig|667120.3.peg.1639	Excinuclease ABC subunit A
80813	contig00040	11324	11884	+	fig|667120.3.peg.1640	Single-stranded DNA-binding protein
80813	contig00040	12012	12341	+	fig|667120.3.peg.1641	hypothetical protein
80813	contig00040	12379	14133	-	fig|667120.3.peg.1642	Uncharacterized sigma-54-dependent transcriptional regulator YgeV
80813	contig00040	14710	15897	+	fig|667120.3.peg.1643	Aspartate/ornithine carbamoyltransferase family protein protein YgeW
80813	contig00040	15970	17169	+	fig|667120.3.peg.1644	Putative diaminopropionate ammonia-lyase (EC 4.3.1.15)	Ontology_term=KEGG_ENZYME:4.3.1.15
80813	contig00040	17236	18453	+	fig|667120.3.peg.1645	Putative deacetylase YgeY
80813	contig00040	18513	19898	+	fig|667120.3.peg.1646	Hypothetical hydrolase YgeZ (EC 3.-.-.-)	Ontology_term=KEGG_ENZYME:3.-.-.-
80813	contig00040	19982	20914	+	fig|667120.3.peg.1647	Carbamate kinase-like protein YqeA
80813	contig00040	20979	22571	-	fig|667120.3.peg.1648	Uncharacterized protein YqeB
80813	contig00040	22600	23460	-	fig|667120.3.peg.1649	Uncharacterized protein YqeC
80813	contig00040	23418	23534	+	fig|667120.3.peg.1650	hypothetical protein
80813	contig00040	23582	24175	+	fig|667120.3.peg.1651	CTP:molybdopterin cytidylyltransferase
80813	contig00040	24519	27626	+	fig|667120.3.peg.1652	Predicted oxidoreductase2C Fe-S subunit
80813	contig00040	27629	28957	+	fig|667120.3.peg.1653	SsnA protein
80813	contig00040	29014	29793	+	fig|667120.3.peg.1654	Uncharacterized protein YgfM
80813	contig00040	29790	32660	+	fig|667120.3.peg.1655	Possible hypoxanthine oxidase XdhD (EC 1.-.-.-)	Ontology_term=KEGG_ENZYME:1.-.-.-
80813	contig00040	32865	34283	+	fig|667120.3.peg.1656	Putative purine permease YgfO
80813	contig00040	34314	35630	+	fig|667120.3.peg.1657	Guanine deaminase (EC 3.5.4.3)	Ontology_term=KEGG_ENZYME:3.5.4.3
80813	contig00040	35960	37237	+	fig|667120.3.peg.1658	putative transporter
80813	contig00040	37452	39098	+	fig|667120.3.peg.1659	Putative Na(+)/H(+) exchanger protein2C CPA1 family precursor
80813	contig00040	39188	40129	-	fig|667120.3.peg.1660	LysR family regulatory protein CidR
80813	contig00040	40284	40685	+	fig|667120.3.peg.1661	Holin-like protein CidA
80813	contig00040	40685	41374	+	fig|667120.3.peg.1662	CidA-associated membrane protein CidB
80813	contig00040	41558	41734	-	fig|667120.3.peg.1663	hypothetical protein
80813	contig00040	42061	43698	-	fig|667120.3.peg.1664	probable tyrosine phosphatase
80813	contig00040	43731	44894	-	fig|667120.3.peg.1665	hypothetical protein
80813	contig00040	45075	45509	+	fig|667120.3.peg.1666	SepL
80813	contig00040	45553	46104	+	fig|667120.3.peg.1667	SepL
80813	contig00040	46174	46743	+	fig|667120.3.peg.1668	EspA protein
80813	contig00040	46767	47924	+	fig|667120.3.peg.1669	Secreted protein EspD
80813	contig00040	47943	48965	+	fig|667120.3.peg.1670	Secreted protein EspB
80813	contig00040	48969	49379	+	fig|667120.3.peg.1671	Orf27
80813	contig00040	49513	49626	+	fig|667120.3.peg.1672	EscF
80813	contig00040	49650	49898	+	fig|667120.3.peg.1673	hypothetical protein
80813	contig00040	49942	50403	-	fig|667120.3.peg.1674	Type III secretion chaperone protein for YopD (SycD)
80813	contig00040	50424	51935	-	fig|667120.3.peg.1675	Type III secretion outermembrane pore forming protein (YscC2CMxiD2CHrcC2C InvG)
80813	contig00040	51935	52366	-	fig|667120.3.peg.1676	type III secretion system protein SepD
80813	contig00040	52398	52961	-	fig|667120.3.peg.1677	hypothetical protein
80813	contig00040	53968	54330	+	fig|667120.3.peg.1678	hypothetical protein
80813	contig00040	54333	56345	+	fig|667120.3.peg.1679	Type III secretion inner membrane channel protein (LcrD2CHrcV2CEscV2CSsaV)
80813	contig00040	56299	57675	+	fig|667120.3.peg.1680	Type III secretion cytoplasmic ATP synthase (EC 3.6.3.142C YscN2CSpaL2CMxiB2CHrcN2CEscN)	Ontology_term=KEGG_ENZYME:3.6.3.14
80813	contig00040	57678	58046	+	fig|667120.3.peg.1681	hypothetical protein
80813	contig00040	58192	58446	+	fig|667120.3.peg.1682	hypothetical protein
80813	contig00040	58673	59332	+	fig|667120.3.peg.1683	SepQ
80813	contig00040	59329	59817	+	fig|667120.3.peg.1684	PilT
80813	contig00040	59811	60848	-	fig|667120.3.peg.1685	Type III secretion inner membrane protein (YscU2CSpaS2CEscU2CHrcU2CSsaU2C homologous to flagellar export components)
80813	contig00040	60845	61534	-	fig|667120.3.peg.1686	Type III secretion inner membrane protein (YscT2CHrcT2CSpaR2CEscT2CEpaR12Chomologous to flagellar export components)
80813	contig00040	61446	61583	-	fig|667120.3.peg.1687	hypothetical protein
80813	contig00040	61621	61890	-	fig|667120.3.peg.1688	Type III secretion inner membrane protein (YscS2Chomologous to flagellar export components)
80813	contig00040	61890	62378	-	fig|667120.3.peg.1689	Type III secretion inner membrane protein (YscR2CSpaR2CHrcR2CEscR2Chomologous to flagellar export components)
80813	contig00040	62553	62960	-	fig|667120.3.peg.1690	hypothetical protein
80813	contig00040	63070	63186	+	fig|667120.3.peg.1691	hypothetical protein
80813	contig00040	63163	63531	-	fig|667120.3.peg.1692	Orf4
80813	contig00040	63777	64091	-	fig|667120.3.peg.1693	Orf3
80813	contig00040	64075	64305	-	fig|667120.3.peg.1694	hypothetical protein
80813	contig00041	1420	2274	+	fig|667120.3.peg.1695	hypothetical protein
80813	contig00041	2744	3661	+	fig|667120.3.peg.1696	hypothetical protein
80813	contig00041	3884	4669	+	fig|667120.3.peg.1697	Chromosome (plasmid) partitioning protein ParA / Sporulation initiation inhibitor protein Soj
80813	contig00041	4673	5926	+	fig|667120.3.peg.1698	Chromosome (plasmid) partitioning protein ParB / Stage 0 sporulation protein J
80813	contig00041	6137	6256	+	fig|667120.3.peg.1699	hypothetical protein
80813	contig00041	7290	7403	+	fig|667120.3.peg.1700	hypothetical protein
80813	contig00041	7546	7902	+	fig|667120.3.peg.1701	hypothetical protein
80813	contig00041	7883	8518	+	fig|667120.3.peg.1702	hypothetical protein
80813	contig00041	9344	11536	-	fig|667120.3.peg.1703	DNA topoisomerase III (EC 5.99.1.2)	Ontology_term=KEGG_ENZYME:5.99.1.2
80813	contig00041	12510	15440	+	fig|667120.3.peg.1704	Conjugative transfer protein TraI2C relaxase
80813	contig00041	15437	17293	+	fig|667120.3.peg.1705	IncF plasmid conjugative transfer protein TraD
80813	contig00041	17277	17402	-	fig|667120.3.peg.1706	hypothetical protein
80813	contig00041	17433	17879	+	fig|667120.3.peg.1707	Conjugative transfer protein 234
80813	contig00041	18337	18465	+	fig|667120.3.peg.1708	Conjugative transfer protein s043
80813	contig00041	18896	19036	+	fig|667120.3.peg.1709	hypothetical protein
80813	contig00041	19469	19672	+	fig|667120.3.peg.1710	IncF plasmid conjugative transfer pilus assembly protein TraL
80813	contig00041	19669	20286	+	fig|667120.3.peg.1711	IncF plasmid conjugative transfer pilus assembly protein TraE
80813	contig00041	20279	21202	+	fig|667120.3.peg.1712	IncF plasmid conjugative transfer pilus assembly protein TraK
80813	contig00041	21199	22521	+	fig|667120.3.peg.1713	IncF plasmid conjugative transfer pilus assembly protein TraB
80813	contig00041	22902	23078	+	fig|667120.3.peg.1714	Conjugative transfer protein TraV
80813	contig00041	23370	23483	+	fig|667120.3.peg.1715	Conjugative transfer protein TraA
80813	contig00041	23681	29164	+	fig|667120.3.peg.1716	Conjugative transfer protein 123
80813	contig00041	29325	30029	+	fig|667120.3.peg.1717	Thiol:disulfide involved in conjugative transfer
80813	contig00041	30026	32467	+	fig|667120.3.peg.1718	IncF plasmid conjugative transfer pilus assembly protein TraC
80813	contig00041	32486	32803	+	fig|667120.3.peg.1719	hypothetical protein
80813	contig00041	32803	33333	+	fig|667120.3.peg.1720	Conjugative signal peptidase TrhF
80813	contig00041	33296	34564	+	fig|667120.3.peg.1721	IncF plasmid conjugative transfer pilus assembly protein TraW
80813	contig00041	35223	36230	+	fig|667120.3.peg.1722	IncF plasmid conjugative transfer pilus assembly protein TraU
80813	contig00041	36243	39041	+	fig|667120.3.peg.1723	IncF plasmid conjugative transfer protein TraN
80813	contig00041	40108	40890	-	fig|667120.3.peg.1724	hypothetical protein
80813	contig00041	41304	41429	+	fig|667120.3.peg.1725	hypothetical protein
80813	contig00041	41760	42746	+	fig|667120.3.peg.1726	Aerobic cobaltochelatase CobS subunit (EC 6.6.1.2)	Ontology_term=KEGG_ENZYME:6.6.1.2
80813	contig00041	43165	43626	+	fig|667120.3.peg.1727	hypothetical protein
80813	contig00041	43731	44744	+	fig|667120.3.peg.1728	Recombination protein BET
80813	contig00041	44802	45812	+	fig|667120.3.peg.1729	DNA recombination protein
80813	contig00041	46027	47304	+	fig|667120.3.peg.1730	Cobalamine biosynthesis protein
80813	contig00041	47388	49184	+	fig|667120.3.peg.1731	hypothetical protein
80813	contig00041	50020	50556	+	fig|667120.3.peg.1732	hypothetical protein
80813	contig00041	50642	51031	+	fig|667120.3.peg.1733	hypothetical protein
80813	contig00041	51279	51470	+	fig|667120.3.peg.1734	hypothetical protein
80813	contig00042	20	562	+	fig|667120.3.peg.1735	hypothetical protein
80813	contig00042	613	1746	+	fig|667120.3.peg.1736	CS5 fimbrial minor pilin subunit
80813	contig00042	1946	2095	-	fig|667120.3.peg.1737	hypothetical protein
80813	contig00042	2070	2222	+	fig|667120.3.peg.1738	hypothetical protein
80813	contig00042	2297	3316	-	fig|667120.3.peg.1739	Muramoyltetrapeptide carboxypeptidase (EC 3.4.17.13)	Ontology_term=KEGG_ENZYME:3.4.17.13
80813	contig00042	3363	3488	+	fig|667120.3.peg.1740	hypothetical protein
80813	contig00042	5507	6673	+	fig|667120.3.peg.1741	Co-activator of prophage gene expression IbrA
80813	contig00042	6684	6803	-	fig|667120.3.peg.1742	hypothetical protein
80813	contig00042	6794	6979	+	fig|667120.3.peg.1743	Co-activator of prophage gene expression IbrB
80813	contig00042	7220	7354	+	fig|667120.3.peg.1744	Co-activator of prophage gene expression IbrB
80813	contig00042	7435	7584	-	fig|667120.3.peg.1745	virulence associated protein C
80813	contig00042	7727	7843	+	fig|667120.3.peg.1746	hypothetical protein
80813	contig00042	8065	8454	+	fig|667120.3.peg.1747	Transposase
80813	contig00042	8971	9897	-	fig|667120.3.peg.1748	transcriptional regulator2C LysR family
80813	contig00042	10390	11064	+	fig|667120.3.peg.1749	Uncharacterized membrane lipoprotein clustered with tellurite resistance proteins TehA/TehB
80813	contig00042	11116	12351	-	fig|667120.3.peg.1750	Putative resistance protein
80813	contig00042	12515	13486	-	fig|667120.3.peg.1751	hypothetical protein
80813	contig00042	13497	14216	-	fig|667120.3.peg.1752	Hypothetical transcriptional regulator yihL
80813	contig00042	14355	15032	-	fig|667120.3.peg.1753	Probable transmembrane protein
80813	contig00042	15953	18640	+	fig|667120.3.peg.1754	DNA helicase
80813	contig00042	19558	20361	-	fig|667120.3.peg.1755	hypothetical protein
80813	contig00042	20523	20636	+	fig|667120.3.peg.1756	hypothetical protein
80813	contig00042	21634	21816	-	fig|667120.3.peg.1757	COG0419: ATPase involved in DNA repair
80813	contig00042	21784	22029	+	fig|667120.3.peg.1758	hypothetical protein
80813	contig00042	22024	22296	-	fig|667120.3.peg.1759	hypothetical protein
80813	contig00042	22293	23231	-	fig|667120.3.peg.1760	COG2974: DNA recombination-dependent growth factor C
80813	contig00042	24144	24398	+	fig|667120.3.peg.1761	hypothetical protein
80813	contig00042	25024	25191	-	fig|667120.3.peg.1762	Putative cI prophage repressor protein
80813	contig00042	25754	25939	+	fig|667120.3.peg.1763	Biotin-protein ligase (EC 6.3.4.15) / Biotin operon repressor	Ontology_term=KEGG_ENZYME:6.3.4.15
80813	contig00042	26033	26572	+	fig|667120.3.peg.1764	hypothetical protein
80813	contig00042	26794	26943	+	fig|667120.3.peg.1765	hypothetical protein
80813	contig00042	27471	27851	+	fig|667120.3.peg.1766	hypothetical protein
80813	contig00042	27848	28090	+	fig|667120.3.peg.1767	hypothetical protein
80813	contig00042	28087	28413	+	fig|667120.3.peg.1768	Glutamate synthase2C small subunit (EC 1.4.1.13)	Ontology_term=KEGG_ENZYME:1.4.1.13
80813	contig00045	149	1129	-	fig|667120.3.peg.1769	IS5 transposase
80813	contig00046	373	1977	-	fig|667120.3.peg.1770	Small-conductance mechanosensitive channel
80813	contig00046	2128	3483	-	fig|667120.3.peg.1771	CDP-diacylglycerol--serine O-phosphatidyltransferase (EC 2.7.8.8)	Ontology_term=KEGG_ENZYME:2.7.8.8
80813	contig00046	3618	6290	-	fig|667120.3.peg.1772	Protein acetyltransferase
80813	contig00046	6363	7091	-	fig|667120.3.peg.1773	hypothetical protein
80813	contig00046	7154	7585	-	fig|667120.3.peg.1774	Thioredoxin 2 (EC 1.8.1.8)	Ontology_term=KEGG_ENZYME:1.8.1.8
80813	contig00046	7792	8940	+	fig|667120.3.peg.1775	hypothetical tRNA/rRNA methyltransferase yfiF [EC:2.1.1.-]	Ontology_term=KEGG_ENZYME:2.1.1.-
80813	contig00046	9011	9727	-	fig|667120.3.peg.1776	Aerobic respiration control protein arcA
80813	contig00046	10194	10307	+	fig|667120.3.peg.1777	hypothetical protein
80813	contig00046	10376	11083	+	fig|667120.3.peg.1778	RNA methyltransferase2C TrmH family2C group 1
80813	contig00046	11105	11227	+	fig|667120.3.peg.1779	hypothetical protein
80813	contig00046	11257	11376	-	fig|667120.3.peg.1780	hypothetical protein
80813	contig00046	11452	13914	+	fig|667120.3.peg.1781	Aspartokinase (EC 2.7.2.4) / Homoserine dehydrogenase (EC 1.1.1.3)	Ontology_term=KEGG_ENZYME:2.7.2.4,KEGG_ENZYME:1.1.1.3
80813	contig00046	13919	14845	+	fig|667120.3.peg.1782	Homoserine kinase (EC 2.7.1.39)	Ontology_term=KEGG_ENZYME:2.7.1.39
80813	contig00046	14849	16135	+	fig|667120.3.peg.1783	Threonine synthase (EC 4.2.3.1)	Ontology_term=KEGG_ENZYME:4.2.3.1
80813	contig00046	16196	17104	-	fig|667120.3.peg.1784	UPF0246 protein YaaA
80813	contig00046	17105	18538	-	fig|667120.3.peg.1785	Sodium/alanine symporter
80813	contig00046	18969	19922	+	fig|667120.3.peg.1786	Transaldolase (EC 2.2.1.2)	Ontology_term=KEGG_ENZYME:2.2.1.2
80813	contig00046	19930	20070	+	fig|667120.3.peg.1787	Ferric siderophore transport system2C periplasmic binding protein TonB
80813	contig00046	20057	21505	+	fig|667120.3.peg.1788	Succinate-semialdehyde dehydrogenase [NADP+] (EC 1.2.1.16)	Ontology_term=KEGG_ENZYME:1.2.1.16
80813	contig00046	21521	21634	-	fig|667120.3.peg.1789	hypothetical protein
80813	contig00046	21676	22332	+	fig|667120.3.peg.1790	Biotin synthase (EC 2.8.1.6)	Ontology_term=KEGG_ENZYME:2.8.1.6
80813	contig00046	22329	22916	+	fig|667120.3.peg.1791	Molybdopterin biosynthesis Mog protein2C molybdochelatase
80813	contig00046	23038	24348	+	fig|667120.3.peg.1792	Permeases of the major facilitator superfamily
80813	contig00046	24429	24932	-	fig|667120.3.peg.1793	YaaH protein
80813	contig00046	25315	27222	+	fig|667120.3.peg.1794	Chaperone protein DnaK
80813	contig00046	27333	28469	+	fig|667120.3.peg.1795	Chaperone protein DnaJ
80813	contig00046	28724	29902	+	fig|667120.3.peg.1796	Na+/H+ antiporter NhaA type
80813	contig00046	30115	31017	+	fig|667120.3.peg.1797	Transcriptional activator NhaR
80813	contig00046	31087	31272	-	fig|667120.3.peg.1798	SSU ribosomal protein S20p
80813	contig00046	31763	32725	+	fig|667120.3.peg.1799	Riboflavin kinase (EC 2.7.1.26) / FMN adenylyltransferase (EC 2.7.7.2)	Ontology_term=KEGG_ENZYME:2.7.1.26,KEGG_ENZYME:2.7.7.2
80813	contig00046	32750	35596	+	fig|667120.3.peg.1800	Isoleucyl-tRNA synthetase (EC 6.1.1.5)	Ontology_term=KEGG_ENZYME:6.1.1.5
80813	contig00046	35593	36093	+	fig|667120.3.peg.1801	Lipoprotein signal peptidase (EC 3.4.23.36)	Ontology_term=KEGG_ENZYME:3.4.23.36
80813	contig00046	36093	36560	+	fig|667120.3.peg.1802	FKBP-type peptidyl-prolyl cis-trans isomerase slpA (EC 5.2.1.8)	Ontology_term=KEGG_ENZYME:5.2.1.8
80813	contig00046	36541	37494	+	fig|667120.3.peg.1803	4-hydroxy-3-methylbut-2-enyl diphosphate reductase (EC 1.17.1.2)	Ontology_term=KEGG_ENZYME:1.17.1.2
80813	contig00046	37577	38131	-	fig|667120.3.peg.1804	hypothetical protein
80813	contig00046	38322	38807	-	fig|667120.3.peg.1805	Xanthine dehydrogenase iron-sulfur subunit (EC 1.17.1.4)	Ontology_term=KEGG_ENZYME:1.17.1.4
80813	contig00046	38804	39682	-	fig|667120.3.peg.1806	Xanthine dehydrogenase2C FAD binding subunit (EC 1.17.1.4)	Ontology_term=KEGG_ENZYME:1.17.1.4
80813	contig00046	39689	41980	-	fig|667120.3.peg.1807	Xanthine dehydrogenase2C molybdenum binding subunit (EC 1.17.1.4)	Ontology_term=KEGG_ENZYME:1.17.1.4
80813	contig00046	42142	42288	-	fig|667120.3.peg.1808	hypothetical protein
80813	contig00046	42419	43237	+	fig|667120.3.peg.1809	Dihydrodipicolinate reductase (EC 1.3.1.26)	Ontology_term=KEGG_ENZYME:1.3.1.26
80813	contig00046	43363	43515	+	fig|667120.3.peg.1810	hypothetical protein
80813	contig00046	43781	44860	+	fig|667120.3.peg.1811	Carbamoyl-phosphate synthase small chain (EC 6.3.5.5)	Ontology_term=KEGG_ENZYME:6.3.5.5
80813	contig00046	44880	48101	+	fig|667120.3.peg.1812	Carbamoyl-phosphate synthase large chain (EC 6.3.5.5)	Ontology_term=KEGG_ENZYME:6.3.5.5
80813	contig00046	48330	49100	+	fig|667120.3.peg.1813	FIG023911: putative membrane protein
80813	contig00046	49097	49564	+	fig|667120.3.peg.1814	FIG001826: putative inner membrane protein
80813	contig00046	49693	50175	+	fig|667120.3.peg.1815	Dihydrofolate reductase (EC 1.5.1.3)	Ontology_term=KEGG_ENZYME:1.5.1.3
80813	contig00046	50407	51246	-	fig|667120.3.peg.1816	Bis(5'-nucleosyl)-tetraphosphatase2C symmetrical (EC 3.6.1.41)	Ontology_term=KEGG_ENZYME:3.6.1.41
80813	contig00046	51251	51628	-	fig|667120.3.peg.1817	ApaG protein
80813	contig00046	51653	52456	-	fig|667120.3.peg.1818	Dimethyladenosine transferase (EC 2.1.1.-)	Ontology_term=KEGG_ENZYME:2.1.1.-
80813	contig00046	52458	53453	-	fig|667120.3.peg.1819	4-hydroxythreonine-4-phosphate dehydrogenase (EC 1.1.1.262)	Ontology_term=KEGG_ENZYME:1.1.1.262
80813	contig00046	53458	54762	-	fig|667120.3.peg.1820	Survival protein SurA precursor (Peptidyl-prolyl cis-trans isomerase SurA) (EC 5.2.1.8)	Ontology_term=KEGG_ENZYME:5.2.1.8
80813	contig00046	54883	57270	-	fig|667120.3.peg.1821	Outer membrane protein Imp2C required for envelope biogenesis / Organic solvent tolerance protein precursor
80813	contig00046	57428	58249	+	fig|667120.3.peg.1822	DnaJ-like protein DjlA
80813	contig00046	58326	59015	-	fig|667120.3.peg.1823	Ribosomal large subunit pseudouridine synthase A (EC 4.2.1.70)	Ontology_term=KEGG_ENZYME:4.2.1.70
80813	contig00046	59033	61939	-	fig|667120.3.peg.1824	RNA polymerase associated protein RapA (EC 3.6.1.-)	Ontology_term=KEGG_ENZYME:3.6.1.-
80813	contig00046	62203	64542	-	fig|667120.3.peg.1825	DNA polymerase II (EC 2.7.7.7)	Ontology_term=KEGG_ENZYME:2.7.7.7
80813	contig00046	64669	65382	-	fig|667120.3.peg.1826	Thiamin ABC transporter2C ATPase component / Thiamine transport ATP-binding protein thiQ
80813	contig00046	65379	66986	-	fig|667120.3.peg.1827	Thiamin ABC transporter2C transmembrane component
80813	contig00046	66962	67957	-	fig|667120.3.peg.1828	Thiamin ABC transporter2C substrate-binding component
80813	contig00046	68139	69818	-	fig|667120.3.peg.1829	SgrR2C sugar-phosphate stress2C transcriptional activator of SgrS small RNA
80813	contig00046	69811	69927	+	fig|667120.3.peg.1830	ATP synthase alpha chain (EC 3.6.3.14)	Ontology_term=KEGG_ENZYME:3.6.3.14
80813	contig00046	70153	70890	+	fig|667120.3.peg.1831	2-oxoglutarate/malate translocator
80813	contig00046	70863	71633	+	fig|667120.3.peg.1832	2-oxoglutarate/malate translocator
80813	contig00046	71677	73506	-	fig|667120.3.peg.1833	Putative hemolysin secretion ATP-binding protein
80813	contig00046	73618	74391	+	fig|667120.3.peg.1834	Ferrichrome transport ATP-binding protein FhuC (TC 3.A.1.14.3)
80813	contig00046	74391	75314	+	fig|667120.3.peg.1835	Ferrichrome-binding periplasmic protein precursor (TC 3.A.1.14.3)
80813	contig00046	75311	77305	+	fig|667120.3.peg.1836	Ferrichrome transport system permease protein FhuB (TC 3.A.1.14.3)
80813	contig00046	77354	79588	+	fig|667120.3.peg.1837	Ferrichrome-iron receptor
80813	contig00046	79628	80230	-	fig|667120.3.peg.1838	3-isopropylmalate dehydratase small subunit (EC 4.2.1.33)	Ontology_term=KEGG_ENZYME:4.2.1.33
80813	contig00046	80223	81638	-	fig|667120.3.peg.1839	3-isopropylmalate dehydratase large subunit (EC 4.2.1.33)	Ontology_term=KEGG_ENZYME:4.2.1.33
80813	contig00046	81641	82732	-	fig|667120.3.peg.1840	3-isopropylmalate dehydrogenase (EC 1.1.1.85)	Ontology_term=KEGG_ENZYME:1.1.1.85
80813	contig00046	82748	84328	-	fig|667120.3.peg.1841	2-isopropylmalate synthase (EC 2.3.3.13)	Ontology_term=KEGG_ENZYME:2.3.3.13
80813	contig00046	84320	84484	+	fig|667120.3.peg.1842	Biopolymer transport protein ExbD/TolR
80813	contig00046	84966	85925	+	fig|667120.3.peg.1843	Probable transcriptional activator for leuABCD operon
80813	contig00046	86187	87989	+	fig|667120.3.peg.1844	Long-chain-fatty-acid--CoA ligase (EC 6.2.1.3)	Ontology_term=KEGG_ENZYME:6.2.1.3
80813	contig00046	88300	90018	+	fig|667120.3.peg.1845	Acetolactate synthase large subunit (EC 2.2.1.6)	Ontology_term=KEGG_ENZYME:2.2.1.6
80813	contig00046	90021	90512	+	fig|667120.3.peg.1846	Acetolactate synthase small subunit (EC 2.2.1.6)	Ontology_term=KEGG_ENZYME:2.2.1.6
80813	contig00046	90714	91718	+	fig|667120.3.peg.1847	Fructose repressor FruR2C LacI family
80813	contig00046	92791	93150	+	fig|667120.3.peg.1848	Cell division protein MraZ
80813	contig00046	93153	94094	+	fig|667120.3.peg.1849	rRNA small subunit methyltransferase H
80813	contig00046	94091	94411	+	fig|667120.3.peg.1850	Cell division protein FtsL
80813	contig00046	94450	96213	+	fig|667120.3.peg.1851	Cell division protein FtsI [Peptidoglycan synthetase] (EC 2.4.1.129)	Ontology_term=KEGG_ENZYME:2.4.1.129
80813	contig00046	96263	97687	+	fig|667120.3.peg.1852	UDP-N-acetylmuramoylalanyl-D-glutamate--22C6-diaminopimelate ligase (EC 6.3.2.13)	Ontology_term=KEGG_ENZYME:6.3.2.13
80813	contig00046	97684	99060	+	fig|667120.3.peg.1853	UDP-N-acetylmuramoylalanyl-D-glutamyl-22C6-diaminopimelate--D-alanyl-D-alanine ligase (EC 6.3.2.10)	Ontology_term=KEGG_ENZYME:6.3.2.10
80813	contig00046	99054	100136	+	fig|667120.3.peg.1854	Phospho-N-acetylmuramoyl-pentapeptide-transferase (EC 2.7.8.13)	Ontology_term=KEGG_ENZYME:2.7.8.13
80813	contig00046	100138	101454	+	fig|667120.3.peg.1855	UDP-N-acetylmuramoylalanine--D-glutamate ligase (EC 6.3.2.9)	Ontology_term=KEGG_ENZYME:6.3.2.9
80813	contig00046	101454	102713	+	fig|667120.3.peg.1856	Cell division protein FtsW
80813	contig00046	102749	103789	+	fig|667120.3.peg.1857	UDP-N-acetylglucosamine--N-acetylmuramyl-(pentapeptide) pyrophosphoryl-undecaprenol N-acetylglucosamine transferase (EC 2.4.1.227)	Ontology_term=KEGG_ENZYME:2.4.1.227
80813	contig00046	103838	105313	+	fig|667120.3.peg.1858	UDP-N-acetylmuramate--alanine ligase (EC 6.3.2.8)	Ontology_term=KEGG_ENZYME:6.3.2.8
80813	contig00046	105320	106240	+	fig|667120.3.peg.1859	D-alanine--D-alanine ligase B (EC 6.3.2.4)	Ontology_term=KEGG_ENZYME:6.3.2.4
80813	contig00046	106320	107105	+	fig|667120.3.peg.1860	Cell division protein FtsQ
80813	contig00046	107102	108358	+	fig|667120.3.peg.1861	Cell division protein FtsA
80813	contig00046	108428	109588	+	fig|667120.3.peg.1862	Cell division protein FtsZ (EC 3.4.24.-)	Ontology_term=KEGG_ENZYME:3.4.24.-
80813	contig00046	109695	110612	+	fig|667120.3.peg.1863	UDP-3-O-[3-hydroxymyristoyl] N-acetylglucosamine deacetylase (EC 3.5.1.-)	Ontology_term=KEGG_ENZYME:3.5.1.-
80813	contig00046	110622	111158	-	fig|667120.3.peg.1864	FIG006972: hypothetical protein
80813	contig00046	111204	111704	+	fig|667120.3.peg.1865	Secretion monitor precursor
80813	contig00046	111776	114484	+	fig|667120.3.peg.1866	Protein export cytoplasm protein SecA ATPase RNA helicase (TC 3.A.5.1.1)
80813	contig00046	114579	114989	+	fig|667120.3.peg.1867	Mutator mutT protein (72C8-dihydro-8-oxoguanine-triphosphatase) (EC 3.6.1.-)	Ontology_term=KEGG_ENZYME:3.6.1.-
80813	contig00046	115048	115248	-	fig|667120.3.peg.1868	FIG003276: zinc-binding protein
80813	contig00046	115272	116024	-	fig|667120.3.peg.1869	FIG002842: hypothetical protein
80813	contig00046	116021	116647	-	fig|667120.3.peg.1870	Dephospho-CoA kinase (EC 2.7.1.24)	Ontology_term=KEGG_ENZYME:2.7.1.24
80813	contig00046	116957	118003	+	fig|667120.3.peg.1871	GMP reductase (EC 1.7.1.7)	Ontology_term=KEGG_ENZYME:1.7.1.7
80813	contig00046	118057	119199	-	fig|667120.3.peg.1872	hypothetical protein
80813	contig00046	119250	120572	-	fig|667120.3.peg.1873	Type IV fimbrial assembly2C ATPase PilB
80813	contig00046	120569	121021	-	fig|667120.3.peg.1874	Type IV pilin PilA
80813	contig00046	121269	121847	+	fig|667120.3.peg.1875	N-acetylmuramoyl-L-alanine amidase (EC 3.5.1.28) AmpD	Ontology_term=KEGG_ENZYME:3.5.1.28
80813	contig00046	121865	122719	+	fig|667120.3.peg.1876	AmpE protein
80813	contig00046	122803	124176	-	fig|667120.3.peg.1877	Aromatic amino acid transport protein AroP
80813	contig00046	124795	125559	+	fig|667120.3.peg.1878	Transcriptional repressor for pyruvate dehydrogenase complex
80813	contig00046	125709	128372	+	fig|667120.3.peg.1879	Pyruvate dehydrogenase E1 component (EC 1.2.4.1)	Ontology_term=KEGG_ENZYME:1.2.4.1
80813	contig00046	128386	130239	+	fig|667120.3.peg.1880	Dihydrolipoamide acetyltransferase component of pyruvate dehydrogenase complex (EC 2.3.1.12)	Ontology_term=KEGG_ENZYME:2.3.1.12
80813	contig00046	130429	131928	+	fig|667120.3.peg.1881	Dihydrolipoamide dehydrogenase of pyruvate dehydrogenase complex (EC 1.8.1.4) @ Dihydrolipoamide dehydrogenase (EC 1.8.1.4)	Ontology_term=KEGG_ENZYME:1.8.1.4,KEGG_ENZYME:1.8.1.4
80813	contig00046	131992	132249	-	fig|667120.3.peg.1882	hypothetical protein
80813	contig00046	132533	135130	+	fig|667120.3.peg.1883	Aconitate hydratase 2 (EC 4.2.1.3)	Ontology_term=KEGG_ENZYME:4.2.1.3
80813	contig00046	135280	135918	+	fig|667120.3.peg.1884	hypothetical protein
80813	contig00046	136103	136465	+	fig|667120.3.peg.1885	hypothetical protein
80813	contig00046	136462	137361	-	fig|667120.3.peg.1886	Permease of the drug/metabolite transporter (DMT) superfamily
80813	contig00046	137494	137853	-	fig|667120.3.peg.1887	Predicted chaperone lipoprotein YacC2C potentially involved in protein secretion
80813	contig00046	138147	138683	+	fig|667120.3.peg.1888	Hypoxanthine-guanine phosphoribosyltransferase (EC 2.4.2.8)	Ontology_term=KEGG_ENZYME:2.4.2.8
80813	contig00046	138799	139461	-	fig|667120.3.peg.1889	Carbonic anhydrase (EC 4.2.1.1)	Ontology_term=KEGG_ENZYME:4.2.1.1
80813	contig00046	139549	140232	-	fig|667120.3.peg.1890	Two-component response regulator CreB
80813	contig00046	140441	141367	+	fig|667120.3.peg.1891	ABC-type multidrug transport system2C ATPase component
80813	contig00046	141382	142134	+	fig|667120.3.peg.1892	ABC-type multidrug transport system2C permease component
80813	contig00046	142334	142774	+	fig|667120.3.peg.1893	Putative PTS system IIA component yadI (EC 2.7.1.69)	Ontology_term=KEGG_ENZYME:2.7.1.69
80813	contig00046	143181	143954	+	fig|667120.3.peg.1894	Transcriptional repressor of aga operon
80813	contig00046	144077	145255	+	fig|667120.3.peg.1895	Predicted galactosamine-6-phosphate isomerase (EC 5.3.1.-)	Ontology_term=KEGG_ENZYME:5.3.1.-
80813	contig00046	145259	145741	+	fig|667120.3.peg.1896	PTS system2C N-acetylgalactosamine-specific IIB component (EC 2.7.1.69)	Ontology_term=KEGG_ENZYME:2.7.1.69
80813	contig00046	145758	146546	+	fig|667120.3.peg.1897	PTS system2C N-acetylgalactosamine-specific IIC component (EC 2.7.1.69)	Ontology_term=KEGG_ENZYME:2.7.1.69
80813	contig00046	146536	147429	+	fig|667120.3.peg.1898	PTS system2C N-acetylgalactosamine-specific IID component (EC 2.7.1.69)	Ontology_term=KEGG_ENZYME:2.7.1.69
80813	contig00046	147686	147844	-	fig|667120.3.peg.1899	hypothetical protein
80813	contig00046	147894	149192	+	fig|667120.3.peg.1900	Polysaccharide deacetylase
80813	contig00046	149154	150671	-	fig|667120.3.peg.1901	4-amino-4-deoxy-L-arabinose transferase and related glycosyltransferases of PMT family
80813	contig00046	150827	151195	-	fig|667120.3.peg.1902	Aspartate 1-decarboxylase (EC 4.1.1.11)	Ontology_term=KEGG_ENZYME:4.1.1.11
80813	contig00046	151341	152201	-	fig|667120.3.peg.1903	Pantoate--beta-alanine ligase (EC 6.3.2.1)	Ontology_term=KEGG_ENZYME:6.3.2.1
80813	contig00046	152261	153055	-	fig|667120.3.peg.1904	3-methyl-2-oxobutanoate hydroxymethyltransferase (EC 2.1.2.11)	Ontology_term=KEGG_ENZYME:2.1.2.11
80813	contig00046	153239	153742	-	fig|667120.3.peg.1905	2-amino-4-hydroxy-6-hydroxymethyldihydropteridine pyrophosphokinase (EC 2.7.6.3)	Ontology_term=KEGG_ENZYME:2.7.6.3
80813	contig00046	153739	155109	-	fig|667120.3.peg.1906	Poly(A) polymerase (EC 2.7.7.19)	Ontology_term=KEGG_ENZYME:2.7.7.19
80813	contig00046	155261	156187	-	fig|667120.3.peg.1907	glutamyl-Q-tRNA synthetase
80813	contig00046	156316	156771	-	fig|667120.3.peg.1908	C4-type zinc finger protein2C DksA/TraR family
80813	contig00046	156967	157671	-	fig|667120.3.peg.1909	Sugar/maltose fermentation stimulation protein homolog
80813	contig00046	157689	158219	-	fig|667120.3.peg.1910	2'-5' RNA ligase
80813	contig00046	158338	160773	+	fig|667120.3.peg.1911	ATP-dependent helicase HrpB
80813	contig00046	160860	163361	+	fig|667120.3.peg.1912	Multimodular transpeptidase-transglycosylase (EC 2.4.1.129) (EC 3.4.-.-)	Ontology_term=KEGG_ENZYME:2.4.1.129,KEGG_ENZYME:3.4.-.-
80813	contig00046	163429	164556	-	fig|667120.3.peg.1913	Outer membrane protein F precursor
80813	contig00046	165160	165939	-	fig|667120.3.peg.1914	Uncharacterized protein conserved in bacteria
80813	contig00046	166196	167212	-	fig|667120.3.peg.1915	Alkaline phosphatase isozyme conversion protein precursor (EC 3.4.11.-)	Ontology_term=KEGG_ENZYME:3.4.11.-
80813	contig00046	167563	167982	+	fig|667120.3.peg.1916	Putative cytochrome oxidase subunit
80813	contig00046	168330	169199	+	fig|667120.3.peg.1917	Prolipoprotein diacylglyceryl transferase (EC 2.4.99.-)	Ontology_term=KEGG_ENZYME:2.4.99.-
80813	contig00046	169228	170022	+	fig|667120.3.peg.1918	Thymidylate synthase (EC 2.1.1.45)	Ontology_term=KEGG_ENZYME:2.1.1.45
80813	contig00046	170189	170674	+	fig|667120.3.peg.1919	hypothetical protein
80813	contig00046	170677	171222	+	fig|667120.3.peg.1920	hypothetical protein
80813	contig00046	171219	171662	+	fig|667120.3.peg.1921	hypothetical protein
80813	contig00046	171613	171957	+	fig|667120.3.peg.1922	hypothetical protein
80813	contig00046	172028	175414	+	fig|667120.3.peg.1923	Exodeoxyribonuclease V gamma chain (EC 3.1.11.5)	Ontology_term=KEGG_ENZYME:3.1.11.5
80813	contig00046	175492	178377	+	fig|667120.3.peg.1924	Protease III precursor (EC 3.4.24.55)	Ontology_term=KEGG_ENZYME:3.4.24.55
80813	contig00046	178377	181970	+	fig|667120.3.peg.1925	Exodeoxyribonuclease V beta chain (EC 3.1.11.5)	Ontology_term=KEGG_ENZYME:3.1.11.5
80813	contig00046	181963	183816	+	fig|667120.3.peg.1926	Exodeoxyribonuclease V alpha chain (EC 3.1.11.5)	Ontology_term=KEGG_ENZYME:3.1.11.5
80813	contig00046	183858	185333	-	fig|667120.3.peg.1927	N-acetylglutamate synthase (EC 2.3.1.1)	Ontology_term=KEGG_ENZYME:2.3.1.1
80813	contig00046	185461	186684	+	fig|667120.3.peg.1928	N-acetylmuramoyl-L-alanine amidase (EC 3.5.1.28)	Ontology_term=KEGG_ENZYME:3.5.1.28
80813	contig00048	303	1124	-	fig|667120.3.peg.1929	HTH-type transcriptional regulator hdfR
80813	contig00048	1244	1582	+	fig|667120.3.peg.1930	Protein yifE
80813	contig00048	1622	2551	-	fig|667120.3.peg.1931	Possible divergent polysaccharide deacetylase
80813	contig00048	2605	3957	-	fig|667120.3.peg.1932	Cell wall endopeptidase2C family M23/M37
80813	contig00048	3967	5511	-	fig|667120.3.peg.1933	22C3-bisphosphoglycerate-independent phosphoglycerate mutase (EC 5.4.2.1)	Ontology_term=KEGG_ENZYME:5.4.2.1
80813	contig00048	5891	6328	+	fig|667120.3.peg.1934	FIG136845: Rhodanese-related sulfurtransferase
80813	contig00048	6353	6601	+	fig|667120.3.peg.1935	Glutaredoxin 3 (Grx3)
80813	contig00048	6658	7119	+	fig|667120.3.peg.1936	Protein export cytoplasm chaperone protein (SecB2C maintains protein to be exported in unfolded state)
80813	contig00048	7119	8135	+	fig|667120.3.peg.1937	Glycerol-3-phosphate dehydrogenase [NAD(P)+] (EC 1.1.1.94)	Ontology_term=KEGG_ENZYME:1.1.1.94
80813	contig00048	8425	9246	+	fig|667120.3.peg.1938	Serine acetyltransferase (EC 2.3.1.30)	Ontology_term=KEGG_ENZYME:2.3.1.30
80813	contig00048	9296	9769	-	fig|667120.3.peg.1939	tRNA (cytosine34-2'-O-)-methyltransferase (EC 2.1.1.-)	Ontology_term=KEGG_ENZYME:2.1.1.-
80813	contig00048	9812	11200	-	fig|667120.3.peg.1940	Copper sensory histidine kinase CpxA
80813	contig00048	11197	11895	-	fig|667120.3.peg.1941	Copper-sensing two-component system response regulator CpxR
80813	contig00048	12045	12524	+	fig|667120.3.peg.1942	P pilus assembly/Cpx signaling pathway2C periplasmic inhibitor/zinc- resistance associated protein
80813	contig00048	12658	13560	+	fig|667120.3.peg.1943	Cobalt-zinc-cadmium resistance protein
80813	contig00048	13859	14821	+	fig|667120.3.peg.1944	6-phosphofructokinase (EC 2.7.1.11)	Ontology_term=KEGG_ENZYME:2.7.1.11
80813	contig00048	14951	15715	-	fig|667120.3.peg.1945	Triosephosphate isomerase (EC 5.3.1.1)	Ontology_term=KEGG_ENZYME:5.3.1.1
80813	contig00048	15841	16470	-	fig|667120.3.peg.1946	Putative uncharacterized protein YiiQ
80813	contig00048	16632	17063	+	fig|667120.3.peg.1947	Putative membrane protein
80813	contig00048	17104	17850	-	fig|667120.3.peg.1948	Ferredoxin--NADP(+) reductase (EC 1.18.1.2)	Ontology_term=KEGG_ENZYME:1.18.1.2
80813	contig00048	17858	18478	-	fig|667120.3.peg.1949	Predicted transcriptional regulator
80813	contig00048	18784	19968	+	fig|667120.3.peg.1950	Multidrug resistance protein D
80813	contig00048	20041	21051	-	fig|667120.3.peg.1951	Fructose-12C6-bisphosphatase2C GlpX type (EC 3.1.3.11)	Ontology_term=KEGG_ENZYME:3.1.3.11
80813	contig00048	21212	22720	-	fig|667120.3.peg.1952	Glycerol kinase (EC 2.7.1.30)	Ontology_term=KEGG_ENZYME:2.7.1.30
80813	contig00048	22796	23638	-	fig|667120.3.peg.1953	Glycerol uptake facilitator protein
80813	contig00048	23703	23897	+	fig|667120.3.peg.1954	hypothetical protein
80813	contig00048	24239	24553	+	fig|667120.3.peg.1955	Putative cytoplasmic protein
80813	contig00048	24631	25116	-	fig|667120.3.peg.1956	Ribonuclease E inhibitor RraA
80813	contig00048	25229	26146	-	fig|667120.3.peg.1957	12C4-dihydroxy-2-naphthoate octaprenyltransferase (EC 2.5.1.-)	Ontology_term=KEGG_ENZYME:2.5.1.-
80813	contig00048	26335	27666	-	fig|667120.3.peg.1958	ATP-dependent hsl protease ATP-binding subunit HslU
80813	contig00048	27679	28170	-	fig|667120.3.peg.1959	ATP-dependent protease HslV (EC 3.4.25.-)	Ontology_term=KEGG_ENZYME:3.4.25.-
80813	contig00048	28297	29145	-	fig|667120.3.peg.1960	Cell division protein FtsN
80813	contig00048	29317	30336	-	fig|667120.3.peg.1961	Transcriptional (co)regulator CytR
80813	contig00048	30614	32809	-	fig|667120.3.peg.1962	Helicase PriA essential for oriC/DnaA-independent DNA replication
80813	contig00048	33012	33224	+	fig|667120.3.peg.1963	LSU ribosomal protein L31p
80813	contig00048	33339	33659	-	fig|667120.3.peg.1964	Methionine repressor MetJ
80813	contig00048	33943	35103	+	fig|667120.3.peg.1965	Cystathionine gamma-synthase (EC 2.5.1.48)	Ontology_term=KEGG_ENZYME:2.5.1.48
80813	contig00048	35107	37545	+	fig|667120.3.peg.1966	Aspartokinase (EC 2.7.2.4) / Homoserine dehydrogenase (EC 1.1.1.3)	Ontology_term=KEGG_ENZYME:2.7.2.4,KEGG_ENZYME:1.1.1.3
80813	contig00048	37990	38202	+	fig|667120.3.peg.1967	COG2801: Transposase and inactivated derivatives
80813	contig00048	38171	38416	-	fig|667120.3.peg.1968	Lead2C cadmium2C zinc and mercury transporting ATPase (EC 3.6.3.3) (EC 3.6.3.5)%3B Copper-translocating P-type ATPase (EC 3.6.3.4)	Ontology_term=KEGG_ENZYME:3.6.3.3,KEGG_ENZYME:3.6.3.5,KEGG_ENZYME:3.6.3.4
80813	contig00048	39097	39231	+	fig|667120.3.peg.1969	hypothetical protein
80813	contig00048	39885	40007	+	fig|667120.3.peg.1970	putative integral membrane protein
80813	contig00048	41681	41806	+	fig|667120.3.peg.1971	Transposase
80813	contig00048	41794	41997	+	fig|667120.3.peg.1972	transposase
80813	contig00048	42046	42246	+	fig|667120.3.peg.1973	hypothetical protein
80813	contig00048	42429	42836	+	fig|667120.3.peg.1974	hypothetical protein
80813	contig00048	43031	43375	+	fig|667120.3.peg.1975	hypothetical protein
80813	contig00048	43637	43804	-	fig|667120.3.peg.1976	hypothetical protein
80813	contig00048	43757	44860	+	fig|667120.3.peg.1977	putative membrane protein
80813	contig00048	45005	45151	-	fig|667120.3.peg.1978	hypothetical protein
80813	contig00048	45304	45444	-	fig|667120.3.peg.1979	hypothetical protein
80813	contig00048	45846	46274	+	fig|667120.3.peg.1980	Universal stress protein G
80813	contig00048	47074	47838	+	fig|667120.3.peg.1981	Transcriptional regulator of catabolic arginine decarboxylase (adiA)
80813	contig00048	48118	48639	+	fig|667120.3.peg.1982	Isopentenyl-diphosphate delta-isomerase (EC 5.3.3.2)	Ontology_term=KEGG_ENZYME:5.3.3.2
80813	contig00048	49382	50191	+	fig|667120.3.peg.1983	Pyrroline-5-carboxylate reductase (EC 1.5.1.2)	Ontology_term=KEGG_ENZYME:1.5.1.2
80813	contig00048	50412	51968	+	fig|667120.3.peg.1984	Methyl-accepting chemotaxis protein I (serine chemoreceptor protein)
80813	contig00048	52205	52795	+	fig|667120.3.peg.1985	Transcriptional regulatory protein UhpA
80813	contig00048	52795	54327	+	fig|667120.3.peg.1986	Sensor histidine protein kinase UhpB2C glucose-6-phosphate specific (EC 2.7.13.3)	Ontology_term=KEGG_ENZYME:2.7.13.3
80813	contig00048	54433	55779	+	fig|667120.3.peg.1987	Hexose phosphate uptake regulatory protein UhpC
80813	contig00048	56334	56864	-	fig|667120.3.peg.1988	Putative cytoplasmic protein
80813	contig00048	57395	59023	+	fig|667120.3.peg.1989	Dipeptide-binding ABC transporter2C periplasmic substrate-binding component (TC 3.A.1.5.2)
80813	contig00048	59174	60193	+	fig|667120.3.peg.1990	Dipeptide transport system permease protein DppB (TC 3.A.1.5.2)
80813	contig00048	60267	61124	+	fig|667120.3.peg.1991	Dipeptide transport system permease protein DppC (TC 3.A.1.5.2)
80813	contig00048	61135	62115	+	fig|667120.3.peg.1992	Dipeptide transport ATP-binding protein DppD (TC 3.A.1.5.2)
80813	contig00048	62112	63104	+	fig|667120.3.peg.1993	Dipeptide transport ATP-binding protein DppF (TC 3.A.1.5.2)
80813	contig00048	63173	64843	-	fig|667120.3.peg.1994	FIG002337: predicted inner membrane protein
80813	contig00048	64827	65033	-	fig|667120.3.peg.1995	hypothetical protein
80813	contig00048	65030	66541	-	fig|667120.3.peg.1996	FIG005274: hypothetical protein
80813	contig00048	66838	66969	+	fig|667120.3.peg.1997	hypothetical protein
80813	contig00048	66975	67721	+	fig|667120.3.peg.1998	Cellulose synthase2C putative
80813	contig00048	68132	70285	+	fig|667120.3.peg.1999	Cellulose synthase catalytic subunit [UDP-forming] (EC 2.4.1.12)	Ontology_term=KEGG_ENZYME:2.4.1.12
80813	contig00048	70337	72622	+	fig|667120.3.peg.2000	Cyclic di-GMP binding protein precursor
[truncated: 22,968 more rows]

## Sheet: Function catologies
	EIB202	FL6-60	80813	93-146	ATCC33202	ATCC15947	ATCC23685	DT
Amino Acids/Derivatives	338	306	316	284	287	302	318	293
Carbohydrates	385	373	408	385	386	378	376	380
Cell Division/Cell Cycle	27	30	37	32	32	33	33	31
Cell Wall/Capsule	217	204	202	200	195	196	199	198
Cofactors	225	195	213	203	200	191	190	196
DNA Metabolism	129	105	119	138	140	119	114	130
Dormancy/Sporulation	4	3	2	2	2	2	2	2
Fatty Acids/Lipids	100	76	67	62	62	62	63	62
Iron acquisition and metabolism	33	29	16	14	14	19	19	14
Membrane Transport	73	62	77	51	52	36	43	58
Metabolism of Aromatic Compounds	6	5	25	1	1	25	27	3
Miscellaneous	19	33	33	30	30	32	31	33
Motility/Chemotaxis	33	24	24	21	21	24	24	25
Nitrogen Metabolism	37	36	32	34	34	34	34	34
Nucleosides/Nucleotides	110	107	109	102	103	105	89	102
Mobile elements	5	0	17	3	3	14	14	8
Phosphorus Metabolism	29	26	42	37	33	38	38	38
Photosynthesis	0	0	0	0	0	0	0	0
Potassium metabolism	39	19	17	17	16	17	17	18
Protein Metabolism	239	198	221	198	214	190	236	216
Regulation/Cell signaling	85	84	93	86	87	93	83	95
Respiration	156	153	144	146	145	140	142	138
RNA Metabolism	149	73	75	73	71	72	75	73
Secondary Metabolism	0	0	0	0	0	0	0	0
Stress Response	176	156	157	157	154	148	145	147
Sulfur Metabolism	12	7	8	5	5	5	5	5
Virulence/Defense	62	59	58	54	52	62	53	58
