# Supplementary material for: Edwardsiella Comparative Phylogenomics Reveal the New Intra/Inter-Species Taxonomic Relationships, Virulence Evolution and Niche Adaptation Mechanisms
Source: PLoS One. 2012 May 10;7(5):e36987. doi: 10.1371/journal.pone.0036987 (PMC3349661; doi:10.1371/journal.pone.0036987)
Supplement: Table S4 — Predicted GI related sequences and IS distribution in the genomes of the Edwardsiella strains. (XLS) [file pone.0036987.s008.xls]

## Sheet: Sheet1
Genomic island
EIB202	Annotaion	FL6-60	80813	93-146	ATCC33202	DT	ATCC15947	ATCC23685
GI1	Peroxidase, peptidase	Y	Y
GI2	Hypothetical proteins
GI3	Nitrate/nitrite transporter	Y	Y	Y	Y	Y	Y	Y
GI4	T1SS, invasin	Y
GI5	Oxidoreductase, integrase	Y	Y	Y	Y	Y	Y	Y
GI6	IS, hemagglutinin, haemolysin secretion system
GI7	TTSS	Y	Y	Y	Y
GI8	IS, iron uptake	Y	Y	Y	Y	Y	Y	Y
GI9	OPS , CRISPR	Y	Y	Y	Y	Y	Y	Y
GI10	IS, Toll-like/IL-1 receptor	Y
GI11	IS, hypothetical proteins	Y	Y	Y	Y	Y		Y
GI12	Prophage, O-antigen polymerase protein		Y	Y	Y	Y		Y
GI13	IS, acetyltransferase	Y	Y	Y			Y	Y
GI14	Choline/carnitine/betaine transporter	Y	Y	Y	Y	Y		Y
GI15	Carnitine dehydratase	Y	Y	Y	Y		Y
GI16	P-pilus related proteins	Y	Y	Y	Y	Y
GI17	T6SS	Y	Y	Y	Y
GI18	Prophage Sf6. Flanked by tRNA-Arg	Y	Y				Y	Y
GI19	Integrase, bacteriophage proteins	Y	Y	Y	Y			Y
GI20	Recombinase, invasin.	Y					Y	Y
GI21	Transposase, chorismate mutase. Flanked by IS100	Y	Y	Y	Y
GI22	Type I restriction-modification system	Y		Y	Y
GI23	Transposase. Flanked by tRNA-Leu and IS100					Y
GI24	Transposase, phage proteins. Flanked by tRNA selC	Y	Y	Y	Y
IS element
IS	Family	EIB202	FL6-60	80813	93-146	ATCC33202	ATCC15947	ATCC23685	DT
IS100	IS21	Y
IS102	-	Y	Y		Y	Y		Y	Y
IS1203E	IS3		Y					Y
IS1222	IS3	Y	Y
IS1351	IS3			Y	Y	Y	Y	Y
IS1414	IS256	Y*		Y	Y	Y
IS1474	IS21					Y
IS15	IS6			Y					Y
IS1N	IS1				Y	Y	Y	Y	Y
IS200	IS200		Y		Y	Y	Y		Y
IS26	IS6								Y
IS285	IS21		Y		Y	Y
IS4	IS4								Y
IS5	-
IS5075	IS110			Y
IS609	IS200				Y	Y
IS630	IS630			Y	Y	Y	Y
IS903	IS5	Y	Y			Y		Y	Y
ISEc14	IS3	Y	Y		Y	Y
ISEc16	IS3				Y	Y		Y
ISEc17	IS3				Y	Y		Y
ISEc25	IS3		Y		Y	Y		Y
ISEc27	IS3			Y
ISEc30	IS1				Y	Y	Y	Y	Y
ISEc33	IS630			Y
ISEcl1	IS3			Y
ISEcl3	IS5				Y	Y	Y
ISEcp1	IS1380			Y
ISEhe1	IS630				Y	Y	Y
ISEhe3	IS3	Y					Y
ISEic1	IS1				Y	Y
ISKpn2	IS110	Y	Y	Y	Y	Y	Y	Y
ISSaen1	IS110	Y	Y	Y	Y	Y	Y	Y
ISSen1	IS3			Y	Y	Y
ISSen4	IS3	Y	Y
ISSfl8	IS110				Y	Y		Y
ISShes11	Tn3			Y					Y
ISSpu2	IS630			Y	Y	Y	Y
ISVsa3	IS91			Y
* mutated
