# Supplementary material for: Edwardsiella Comparative Phylogenomics Reveal the New Intra/Inter-Species Taxonomic Relationships, Virulence Evolution and Niche Adaptation Mechanisms
Source: PLoS One. 2012 May 10;7(5):e36987. doi: 10.1371/journal.pone.0036987 (PMC3349661; doi:10.1371/journal.pone.0036987)
Supplement: Table S8 — Amino acid sequence identity of the T3SS and T6SS between the Edwardsiella strains. (XLS) [file pone.0036987.s012.xls]

## Sheet: Secretion systems
T3SS
Gene	FL6-60	EIB202	80813	ATCC33202	93-146	ATCC15947	ATCC23685	DT
esaL	99.46	99.46	95.61	88.89	88.89	NA	NA	NA
esaK	98.19	98.19	90.95	79.19	79.19	NA	NA	NA
orf19	100	100	96.74	90.76	90.76	NA	NA	NA
esaJ	100	100	95.45	88.84	88.84	NA	NA	NA
esaI	100	100	90.36	78.31	78.31	NA	NA	NA
esaH	98.86	98.86	93.1	90.8	90.8	NA	NA	NA
esaG	100	100	97.26	90.41	90.41	NA	NA	NA
esrC	100	100	98.26	96.51	96.51	NA	NA	NA
orf13	100	100	94.59	88.89	88.89	NA	NA	NA
esaD	98.99	98.99	92.93	81.91	81.91	NA	NA	NA
esaC	100	100	97.98	93.12	93.12	NA	NA	NA
esaB	98.74	98.74	90.57	91.73	91.73	NA	NA	NA
eseG	100	100	87.91	70.67	70.67	NA	NA	NA
escB	100	100	91.41	88.96	88.96	NA	NA	NA
eseE	100	100	96.06	92.06	92.06	NA	NA	NA
eseD	99.48	99.48	93.26	78.76	78.76	NA	NA	NA
eseC	100	99.8	99.8	95.85	78.94	NA	NA	NA
escA	100	100	100	92.9	92.9	NA	NA	NA
eseB	100	100	92.42	77.78	77.78	NA	NA	NA
escC	100	100	89.57	80	80	NA	NA	NA
esaQ	99.01	99.01	91.09	86.14	86.14	NA	NA	NA
orf1A	98.09	98.09	87.26	80.65	80.65	NA	NA	NA
orf1B	100	100	95.05	91.09	91.09	NA	NA	NA
esaN	99.54	99.54	94.29	90.41	90.41	NA	NA	NA
esaV	99.71	99.71	96.06	93.87	93.87	NA	NA	NA
esaM	100	100	95.24	90.48	90.48	NA	NA	NA
esaR	100	100	98.6	96.28	96.28	NA	NA	NA
esaS	100	100	100	95.83	95.83	NA	NA	NA
esaT	100	100	98.08	93.05	93.05	NA	NA	NA
orf26	98.61	98.61	87.16	81.82	81.82	NA	NA	NA
esaU	99.1	99.1	97.31	90.45	90.45	NA	NA	NA
esrA	99.34	99.34	97.06	91.08	89.54	15.92	16.03	16.03
esrB	99.07	99.07	99.07	96.24	96.24	30.84	30.84	30.84
Gene	FL6-60	EIB202	80813	ATCC33202	93-146	ATCC15947	ATCC23685	DT
evpP	86.1	86.1	84.49	79.56	78.1	NA	NA	NA
evpP overlap	91.04	91.04	88.81	81.08	78.85	NA	NA	NA
evpA	99.42	99.42	99.42	95.29	95.29	NA	NA	NA
evpB	100	100	97.98	96.36	96.36	NA	NA	NA
evpC	100	100	98.16	90.8	90.8	NA	NA	NA
evpD	97.05	97.05	89.68	79.36	79.36	NA	NA	NA
evpE	100	100	89.87	89.87	91.77	NA	NA	NA
evpF	100	100	96.08	94.94	94.94	NA	NA	NA
evpG	99.71	99.71	93.55	90.72	90.72	NA	NA	NA
evpH	99.54	99.54	94.14	91.61	91.61	NA	NA	NA
evpI	99.84	99.84	94.73	90.39	90.39	NA	NA	NA
evpJ	100	100	100	99	99	NA	NA	NA
evpK	99.15	99.15	86.52	83.43	83.43	NA	NA	NA
evpL	99.57	99.57	84.68	80.57	80.57	NA	NA	NA
evpM	99.78	99.78	93.72	90.48	90.48	NA	NA	NA
evpN	98.61	98.61	85.19	81.94	81.94	NA	NA	NA
evpO	99.76	99.76	92	85.75	85.71	NA	NA	NA
