# Supplementary material for: Edwardsiella Comparative Phylogenomics Reveal the New Intra/Inter-Species Taxonomic Relationships, Virulence Evolution and Niche Adaptation Mechanisms
Source: PLoS One. 2012 May 10;7(5):e36987. doi: 10.1371/journal.pone.0036987 (PMC3349661; doi:10.1371/journal.pone.0036987)
Supplement: Table S9 — LPS biosynthesis related genes in the Edwardsiella strains. (XLS) [file pone.0036987.s013.xls]

## Sheet: LPS
		EIB202	Gene	FL6-60	Identity_Rate (%)	80813	Identity_Rate (%)	93-146	Identity_Rate (%)	33202	Identity_Rate (%)	DT	Identity_Rate (%)	15947	Identity_Rate (%)	23685	Identity_Rate (%)
Core oligosaccharides	Inner membrane	ETAE_0071	waaE	fig|718251.4.peg.44	100*	fig|667120.3.peg.4054	96.51	fig|634503.5.peg.54	94.19	fig|67780.5.peg.376	94.19	fig|636.4.peg.3445	81.96	fig|667121.3.peg.2336	81.96	fig|500638.4.peg.2966	81.96
		ETAE_0072	waaA	fig|718251.4.peg.45	99.76	fig|667120.3.peg.4055	99.06	fig|634503.5.peg.55	97.17	fig|67780.5.peg.377	97.17	fig|636.4.peg.3444	94.34	fig|667121.3.peg.2335	94.34	fig|500638.4.peg.2967	93.33
		ETAE_0073	wabH	fig|718251.4.peg.46	100	fig|667120.3.peg.4056	95.33	fig|634503.5.peg.57	93.16	fig|67780.5.peg.378	95.32	NA		fig|667121.3.peg.2334	77.9	fig|500638.4.peg.2968	43.33
		ETAE_0074	waaG	fig|718251.4.peg.47	100	fig|667120.3.peg.4057	96.8	fig|634503.5.peg.58	96.8	fig|67780.5.peg.379	96.8	fig|636.4.peg.3440	50.29	fig|667121.3.peg.2333	87.2	fig|500638.4.peg.2969	83.73
		ETAE_0075	waaQ	fig|718251.4.peg.48	100	fig|667120.3.peg.4058	97.21	fig|634503.5.peg.59	96.09	fig|67780.5.peg.380	96.09	fig|636.4.peg.3439	42.9	fig|667121.3.peg.2332	82.91	fig|500638.4.peg.2970	82.91
		ETAE_0076	walW	fig|718251.4.peg.49	100	fig|667120.3.peg.4059	96.23	fig|634503.5.peg.60	94.72	fig|67780.5.peg.381	94.72	NA		fig|667121.3.peg.2331	86.88	fig|500638.4.peg.2971	86.88
		ETAE_0077		fig|718251.4.peg.50	99.75	fig|667120.3.peg.4060	92.91	fig|634503.5.peg.61	86.61	fig|67780.5.peg.382	86.61	NA		fig|667121.3.peg.2330	76.63	fig|500638.4.peg.2972	75.65
		ETAE_0078	waaR	fig|718251.4.peg.51	100	fig|667120.3.peg.4061	96.2	NA**		NA		fig|636.4.peg.3443	25.75	fig|667121.3.peg.2329	84.97	fig|500638.4.peg.2973	84.59
		ETAE_0079	wabK	fig|718251.4.peg.52	100	fig|667120.3.peg.4062	93.77	fig|634503.5.peg.62	87.01	fig|67780.5.peg.383	87.01	NA		fig|667121.3.peg.2330	29.86	fig|500638.4.peg.2972	32.75
		ETAE_0080	waaL	fig|718251.4.peg.53	100	fig|667120.3.peg.4063	93.9	fig|634503.5.peg.63	91.25	fig|67780.5.peg.384	91.25	NA		NA		NA
		ETAE_0081	waaC	fig|718251.4.peg.54	99.69	fig|667120.3.peg.4064	98.13	fig|634503.5.peg.64	95.64	fig|67780.5.peg.385	95.64	fig|636.4.peg.3438	82.45	fig|667121.3.peg.2326	81.45	fig|500638.4.peg.2976	81.45
		ETAE_0082	waaF	fig|718251.4.peg.55	100	fig|667120.3.peg.4065	98.3	fig|634503.5.peg.65	98.02	fig|67780.5.peg.386	98.02	fig|636.4.peg.3437	89.4	fig|667121.3.peg.2325	89.68	fig|500638.4.peg.2977	89.4
		ETAE_0083	rfaD	fig|718251.4.peg.56	100	fig|667120.3.peg.4066	99.68	fig|634503.5.peg.66	99.35	fig|67780.5.peg.387	99.35	fig|636.4.peg.3436	97.41	fig|667121.3.peg.2324	96.76	fig|500638.4.peg.2978	97.09
	Outer membrane	ETAE_0102	wzzE	fig|718251.4.peg.75	100	fig|667120.3.peg.4085	97.68	fig|634503.5.peg.86	95.07	fig|67780.5.peg.407	95.07	fig|636.4.peg.3416	81.98	fig|667121.3.peg.2304	81.98	fig|500638.4.peg.2998	81.98
		ETAE_0103	wecB	fig|718251.4.peg.76	99.73	fig|667120.3.peg.4086	98.13	fig|634503.5.peg.87	96.52	fig|67780.5.peg.408	96.52	fig|636.4.peg.3415	88.24	fig|667121.3.peg.2303	87.7	fig|500638.4.peg.2999	87.7
		ETAE_0104	wecC	fig|718251.4.peg.77	100	fig|667120.3.peg.4087	97.86	fig|634503.5.peg.88	98.33	fig|67780.5.peg.409	98.33	fig|636.4.peg.3414	93.81	fig|667121.3.peg.2302	93.57	fig|500638.4.peg.3000	90.35
		ETAE_0105	rfbB	fig|718251.4.peg.78	100	fig|667120.3.peg.4088	96.86	fig|634503.5.peg.89	96.35	fig|67780.5.peg.410	96.35	fig|636.4.peg.3413	90.7	fig|667121.3.peg.2301	90.7	fig|500638.4.peg.3001	90.7
		ETAE_0106	rfbA	fig|718251.4.peg.79	100	fig|667120.3.peg.4089	98.29	fig|634503.5.peg.90	98.63	fig|67780.5.peg.411	98.63	fig|636.4.peg.3412	92.83	fig|667121.3.peg.1281	92.15	fig|500638.4.peg.3002	92.15
		ETAE_0107	wecD	fig|718251.4.peg.80	100	fig|667120.3.peg.4090	92.21	fig|634503.5.peg.91	91.77	fig|67780.5.peg.412	91.77	fig|636.4.peg.3411	80.09	fig|667121.3.peg.1280	80.09	fig|500638.4.peg.3003	80.09
		ETAE_0108	wecE	fig|718251.4.peg.81	100	fig|667120.3.peg.4091	97.07	fig|634503.5.peg.92	97.87	fig|67780.5.peg.413	97.87	fig|636.4.peg.3410	94.15	fig|667121.3.peg.1279	94.41	fig|500638.4.peg.3004	93.88
		ETAE_0109	wzxE	fig|718251.4.peg.82	100	fig|667120.3.peg.4092	99.04	fig|634503.5.peg.93	97.36	fig|67780.5.peg.414	97.36	fig|636.4.peg.3409	89.42	fig|667121.3.peg.1278	89.66	fig|500638.4.peg.3005	89.66
		ETAE_0110	wecF	fig|718251.4.peg.83	100	fig|667120.3.peg.4093	98.32	fig|634503.5.peg.94	94.69	fig|67780.5.peg.415	94.69	fig|636.4.peg.3408	77.09	fig|667121.3.peg.1277	75.78	fig|500638.4.peg.3006	75.21
		ETAE_0111	wzyE	fig|718251.4.peg.84	100	fig|667120.3.peg.4094	99.35	fig|634503.5.peg.95	97.62	fig|67780.5.peg.416	97.62	fig|636.4.peg.3407	87.47	fig|667121.3.peg.1276	87.47	fig|500638.4.peg.3007	87.47
		ETAE_0112	wecG	fig|718251.4.peg.85	100	fig|667120.3.peg.4095	98.37	fig|634503.5.peg.96	93.5	fig|67780.5.peg.417	93.5	fig|636.4.peg.3406	84.96	fig|667121.3.peg.1275	84.96	fig|500638.4.peg.3008	84.96
Lipid A		ETAE_0468	htrB	fig|718251.4.peg.432	100	fig|667120.3.peg.271	96.12	fig|634503.5.peg.503	95.79	fig|67780.5.peg.3119	95.79	fig|636.4.peg.3201	84.47	fig|667121.3.peg.1999	84.14	fig|500638.4.peg.411	84.14
		ETAE_0643	lpxC	fig|718251.4.peg.603	100	fig|667120.3.peg.1863	100	fig|634503.5.peg.691	99.34	fig|67780.5.peg.2647	99.34	fig|636.4.peg.1211	98.36	fig|667121.3.peg.2919	98.36	fig|500638.4.peg.1440	98.36
		ETAE_0747	lpxD	fig|718251.4.peg.705	100	fig|667120.3.peg.2187	98.82	fig|634503.5.peg.790	95	fig|67780.5.peg.2006	95	fig|636.4.peg.2295	92.65	fig|667121.3.peg.2440	92.94	fig|500638.4.peg.2650	92.94
		ETAE_0748	fabZ	fig|718251.4.peg.706	100	fig|667120.3.peg.2188	100	fig|634503.5.peg.791	99.34	fig|67780.5.peg.2005	99.34	fig|636.4.peg.2294	99.34	fig|667121.3.peg.2439	99.34	fig|500638.4.peg.2651	99.34
		ETAE_0749	lpxA	fig|718251.4.peg.707	99.62	fig|667120.3.peg.2189	99.24	fig|634503.5.peg.792	98.15	fig|67780.5.peg.2004	98.47	fig|636.4.peg.2293	95.8	fig|667121.3.peg.2438	95.8	fig|500638.4.peg.2652	95.04
		ETAE_0750	lpxB	fig|718251.4.peg.708	100	fig|667120.3.peg.2190	97.97	fig|634503.5.peg.794	95.18	fig|67780.5.peg.2003	95.18	fig|636.4.peg.2292	93.4	fig|667121.3.peg.2437	93.65	fig|500638.4.peg.2725	91.38
		ETAE_1445	msbB	fig|718251.4.peg.1378	100	fig|667120.3.peg.418	97.81	fig|634503.5.peg.1501	95.31	fig|67780.5.peg.2108	95.31	fig|636.4.peg.1993	91.25	fig|667121.3.peg.1582	91.25	fig|500638.4.peg.2507	91.25
		ETAE_2171	lpxK	fig|718251.4.peg.2019	100	fig|667120.3.peg.3565	96.98	fig|634503.5.peg.2284	93.05	fig|67780.5.peg.1330	93.05	fig|636.4.peg.565	84.15	fig|667121.3.peg.1527	83.54	fig|500638.4.peg.1320	83.23
		ETAE_2172	msbA	fig|718251.4.peg.2020	100	fig|667120.3.peg.3564	99.32	fig|634503.5.peg.2285	98.46	fig|67780.5.peg.1331	98.46	fig|636.4.peg.564	95.21	fig|667121.3.peg.1526	95.38	fig|500638.4.peg.1321	95.38
		ETAE_2369		fig|718251.4.peg.2204	96.96	fig|667120.3.peg.1574	88.22	fig|634503.5.peg.2495	86.57	fig|67780.5.peg.1926	86.57	fig|636.4.peg.1640	29.63	fig|667121.3.peg.198	29.63	fig|500638.4.peg.3266	29.63
		ETAE_3554	lpxH	fig|718251.4.peg.2499	100	fig|667120.3.peg.1090	97.55	fig|634503.5.peg.2819	94.57	fig|67780.5.peg.3352	94.57	fig|636.4.peg.3258	85.25	fig|667121.3.peg.2260	85.66	fig|500638.4.peg.1965	85.66
O-chain
Reference
Escherichia coli K-12		EIB202	FL6-60	80813	93-146	ATCC33202	ATCC15947	ATCC23685	DT
	rfbX/wzx	30.73	30.73	30.29	NA	NA	NA	NA	NA
	rfbC/wbcK	35.71	NA	NA	NA	NA	63.74	65.7	NA
	rfbA/wzy	NA**	NA	35.71	63.73	63.73	86.67	87.46	63.03
	rfbD/wbcL	40.74	40.74	38.89	NA	NA	73.99	73.31	NA
	rfaB/wbcM	46.67	46.67	40	71.02	71.02	84.21	84.21	72.73
Edwardsiella tarda EIB202		FL6-60	80813	93-146	ATCC33202	ATCC15947	ATCC23685	DT
	rfbX/wzx/ETAE_1193	100	95.42	27.91	27.91	35.71	NA	NA
	rfbC/wbcK/ETAE_1194	NA	89.58	27.27	27.27	NA	35.71	27.59
	rfbA/wzy/ETAE_1195	100	97.57	33.33	33.33	NA	54.55	37.5
	rfbD/wbcL/ETAE_1196	100	91.79	NA	NA	NA	NA	NA
	rfaB/wbcM/ETAE_1197	100	91.2	NA	NA	50	33.33	NA
Edwardsiella ictaluri 93-146		EIB202	FL6-60	80813	ATCC33202	ATCC15947	ATCC23685	DT
	fig|634503.5.peg.87	NA	NA	36.36	100	NA	33.33	87.97
	fig|634503.5.peg.88	NA	NA	36.84	100	NA	NA	93.57
	fig|634503.5.peg.89	30.77	30.77	NA	100	70.17	70.74	89.58
	fig|634503.5.peg.90	36.84	36.84	43.75	100	62.46	62.11	92.83
* Sequence identity rate (%)
** No orthologous were found
