# Supplementary material for: Edwardsiella Comparative Phylogenomics Reveal the New Intra/Inter-Species Taxonomic Relationships, Virulence Evolution and Niche Adaptation Mechanisms
Source: PLoS One. 2012 May 10;7(5):e36987. doi: 10.1371/journal.pone.0036987 (PMC3349661; doi:10.1371/journal.pone.0036987)
Supplement: Table S10 — Nucleotide variation value pi of the Edwardsiella strains. (XLS) [file pone.0036987.s014.xls]

## Sheet: Sheet1
CDS	Category	Pi
ETAE_0244	Amino Acids and Derivatives	0.151993
ETAE_0755	Amino Acids and Derivatives	0.161617
ETAE_1530	Amino Acids and Derivatives	0.152239
ETAE_1532	Amino Acids and Derivatives	0.154269
ETAE_1534	Amino Acids and Derivatives	0.164692
ETAE_3187	Amino Acids and Derivatives	0.160103
ETAE_3194	Amino Acids and Derivatives	0.169468
ETAE_3402	Amino Acids and Derivatives	0.152894
ETAE_0010	Amino Acids and Derivatives	0.135141
ETAE_0026	Amino Acids and Derivatives	0.0980894
ETAE_0084	Amino Acids and Derivatives	0.115199
ETAE_0085	Amino Acids and Derivatives	0.107595
ETAE_0088	Amino Acids and Derivatives	0.127894
ETAE_0089	Amino Acids and Derivatives	0.141384
ETAE_0090	Amino Acids and Derivatives	0.10576
ETAE_0091	Amino Acids and Derivatives	0.117446
ETAE_0092	Amino Acids and Derivatives	0.108738
ETAE_0093	Amino Acids and Derivatives	0.125418
ETAE_0094	Amino Acids and Derivatives	0.100261
ETAE_0122	Amino Acids and Derivatives	0.0990909
ETAE_0142	Amino Acids and Derivatives	0.137446
ETAE_0200	Amino Acids and Derivatives	0.108366
ETAE_0239	Amino Acids and Derivatives	0.0950746
ETAE_0268	Amino Acids and Derivatives	0.100131
ETAE_0311	Amino Acids and Derivatives	0.0466995
ETAE_0333	Amino Acids and Derivatives	0.104193
ETAE_0358	Amino Acids and Derivatives	0.0713186
ETAE_0419	Amino Acids and Derivatives	0.0982203
ETAE_0446	Amino Acids and Derivatives	0.129657
ETAE_0527	Amino Acids and Derivatives	0.103802
ETAE_0538	Amino Acids and Derivatives	0.147387
ETAE_0539	Amino Acids and Derivatives	0.124598
ETAE_0543	Amino Acids and Derivatives	0.149185
ETAE_0548	Amino Acids and Derivatives	0.0925164
ETAE_0551	Amino Acids and Derivatives	0.0944503
ETAE_0552	Amino Acids and Derivatives	0.110774
ETAE_0553	Amino Acids and Derivatives	0.112298
ETAE_0565	Amino Acids and Derivatives	0.1241
ETAE_0566	Amino Acids and Derivatives	0.132289
ETAE_0567	Amino Acids and Derivatives	0.124875
ETAE_0591	Amino Acids and Derivatives	0.143991
ETAE_0618	Amino Acids and Derivatives	0.138119
ETAE_0619	Amino Acids and Derivatives	0.104696
ETAE_0620	Amino Acids and Derivatives	0.109171
ETAE_0621	Amino Acids and Derivatives	0.10895
ETAE_0623	Amino Acids and Derivatives	0.138011
ETAE_0625	Amino Acids and Derivatives	0.124463
ETAE_0626	Amino Acids and Derivatives	0.0986498
ETAE_0659	Amino Acids and Derivatives	0.0711336
ETAE_0662	Amino Acids and Derivatives	0.0898224
ETAE_0669	Amino Acids and Derivatives	0.103346
ETAE_0718	Amino Acids and Derivatives	0.128796
ETAE_0719	Amino Acids and Derivatives	0.0857595
ETAE_0734	Amino Acids and Derivatives	0.0861472
ETAE_0757	Amino Acids and Derivatives	0.0390276
ETAE_0796	Amino Acids and Derivatives	0.0800103
ETAE_0797	Amino Acids and Derivatives	0.0945045
ETAE_0895	Amino Acids and Derivatives	0.130269
ETAE_0952	Amino Acids and Derivatives	0.0882338
ETAE_1030	Amino Acids and Derivatives	0.146469
ETAE_1084	Amino Acids and Derivatives	0.082281
ETAE_1095	Amino Acids and Derivatives	0.0689964
ETAE_1096	Amino Acids and Derivatives	0.0857629
ETAE_1106	Amino Acids and Derivatives	0.11067
ETAE_1238	Amino Acids and Derivatives	0.103015
ETAE_1409	Amino Acids and Derivatives	0.0735589
ETAE_1452	Amino Acids and Derivatives	0.102295
ETAE_1487	Amino Acids and Derivatives	0.0925197
ETAE_1533	Amino Acids and Derivatives	0.119399
ETAE_1535	Amino Acids and Derivatives	0.142948
ETAE_1575	Amino Acids and Derivatives	0.108506
ETAE_1653	Amino Acids and Derivatives	0.0684904
ETAE_1750	Amino Acids and Derivatives	0.121125
ETAE_1792	Amino Acids and Derivatives	0.112669
ETAE_1860	Amino Acids and Derivatives	0.0864448
ETAE_1881	Amino Acids and Derivatives	0.0874591
ETAE_1882	Amino Acids and Derivatives	0.084322
ETAE_1883	Amino Acids and Derivatives	0.0830116
ETAE_1886	Amino Acids and Derivatives	0.0816874
ETAE_2177	Amino Acids and Derivatives	0.120768
ETAE_2178	Amino Acids and Derivatives	0.11549
ETAE_2196	Amino Acids and Derivatives	0.0659043
ETAE_2200	Amino Acids and Derivatives	0.074026
ETAE_2221	Amino Acids and Derivatives	0.126306
ETAE_2230	Amino Acids and Derivatives	0.0914168
ETAE_2231	Amino Acids and Derivatives	0.085724
ETAE_2232	Amino Acids and Derivatives	0.0988743
ETAE_2233	Amino Acids and Derivatives	0.0860778
ETAE_2234	Amino Acids and Derivatives	0.0871234
ETAE_2263	Amino Acids and Derivatives	0.0683841
ETAE_2275	Amino Acids and Derivatives	0.0896234
ETAE_2276	Amino Acids and Derivatives	0.12752
ETAE_2277	Amino Acids and Derivatives	0.110069
ETAE_2278	Amino Acids and Derivatives	0.1041
ETAE_2279	Amino Acids and Derivatives	0.0949434
ETAE_2280	Amino Acids and Derivatives	0.119386
ETAE_2281	Amino Acids and Derivatives	0.0840688
ETAE_2282	Amino Acids and Derivatives	0.113406
ETAE_2300	Amino Acids and Derivatives	0.108038
ETAE_2397	Amino Acids and Derivatives	0.0523214
ETAE_2398	Amino Acids and Derivatives	0.0716976
ETAE_2445	Amino Acids and Derivatives	0.0979348
ETAE_2570	Amino Acids and Derivatives	0.130785
ETAE_2623	Amino Acids and Derivatives	0.0901238
ETAE_2632	Amino Acids and Derivatives	0.11968
ETAE_2633	Amino Acids and Derivatives	0.122711
ETAE_2634	Amino Acids and Derivatives	0.102982
ETAE_2732	Amino Acids and Derivatives	0.078404
ETAE_2773	Amino Acids and Derivatives	0.0857672
ETAE_2801	Amino Acids and Derivatives	0.082381
ETAE_2815	Amino Acids and Derivatives	0.0630737
ETAE_2821	Amino Acids and Derivatives	0.0872067
ETAE_2835	Amino Acids and Derivatives	0.13234
ETAE_2836	Amino Acids and Derivatives	0.140311
ETAE_2837	Amino Acids and Derivatives	0.141156
ETAE_2854	Amino Acids and Derivatives	0.10915
ETAE_2866	Amino Acids and Derivatives	0.109585
ETAE_2911	Amino Acids and Derivatives	0.125566
ETAE_2934	Amino Acids and Derivatives	0.132338
ETAE_2939	Amino Acids and Derivatives	0.108035
ETAE_2940	Amino Acids and Derivatives	0.133813
ETAE_2941	Amino Acids and Derivatives	0.142792
ETAE_2949	Amino Acids and Derivatives	0.102127
ETAE_2962	Amino Acids and Derivatives	0.0725995
ETAE_2963	Amino Acids and Derivatives	0.0727299
ETAE_2964	Amino Acids and Derivatives	0.0673125
ETAE_3111	Amino Acids and Derivatives	0.0984103
ETAE_3144	Amino Acids and Derivatives	0.0766667
ETAE_3190	Amino Acids and Derivatives	0.132028
ETAE_3247	Amino Acids and Derivatives	0.137485
ETAE_3248	Amino Acids and Derivatives	0.122733
ETAE_3252	Amino Acids and Derivatives	0.105335
ETAE_3253	Amino Acids and Derivatives	0.118277
ETAE_3260	Amino Acids and Derivatives	0.132653
ETAE_3261	Amino Acids and Derivatives	0.0627593
ETAE_3323	Amino Acids and Derivatives	0.123319
ETAE_3344	Amino Acids and Derivatives	0.0962409
ETAE_3353	Amino Acids and Derivatives	0.122097
ETAE_3400	Amino Acids and Derivatives	0.132836
ETAE_3429	Amino Acids and Derivatives	0.117686
ETAE_3430	Amino Acids and Derivatives	0.109481
ETAE_3431	Amino Acids and Derivatives	0.0771028
ETAE_3456	Amino Acids and Derivatives	0.112139
ETAE_3466	Amino Acids and Derivatives	0.140348
ETAE_3478	Amino Acids and Derivatives	0.143496
ETAE_3479	Amino Acids and Derivatives	0.135756
ETAE_3480	Amino Acids and Derivatives	0.107407
ETAE_3481	Amino Acids and Derivatives	0.127169
ETAE_3482	Amino Acids and Derivatives	0.151201
ETAE_3483	Amino Acids and Derivatives	0.124535
ETAE_3485	Amino Acids and Derivatives	0.117805
ETAE_3493	Amino Acids and Derivatives	0.0774823
ETAE_3521	Amino Acids and Derivatives	0.112862
ETAE_0481	Carbohydrates	0.176407
ETAE_0754	Carbohydrates	0.160391
ETAE_1144	Carbohydrates	0.153167
ETAE_1822	Carbohydrates	0.199484
ETAE_1918	Carbohydrates	0.162804
ETAE_1930	Carbohydrates	0.194885
ETAE_2567	Carbohydrates	0.151555
ETAE_0010	Carbohydrates	0.135141
ETAE_0090	Carbohydrates	0.10576
ETAE_0134	Carbohydrates	0.0628322
ETAE_0135	Carbohydrates	0.0753296
ETAE_0136	Carbohydrates	0.101985
ETAE_0188	Carbohydrates	0.131445
ETAE_0204	Carbohydrates	0.0857576
ETAE_0208	Carbohydrates	0.0796056
ETAE_0209	Carbohydrates	0.102031
ETAE_0210	Carbohydrates	0.0910804
ETAE_0213	Carbohydrates	0.0964607
ETAE_0214	Carbohydrates	0.109136
ETAE_0215	Carbohydrates	0.136447
ETAE_0225	Carbohydrates	0.0752508
ETAE_0226	Carbohydrates	0.0533333
ETAE_0227	Carbohydrates	0.0721913
ETAE_0239	Carbohydrates	0.0950746
ETAE_0240	Carbohydrates	0.100512
ETAE_0243	Carbohydrates	0.0992063
ETAE_0328	Carbohydrates	0.142343
ETAE_0329	Carbohydrates	0.111178
ETAE_0330	Carbohydrates	0.101686
ETAE_0331	Carbohydrates	0.103581
ETAE_0337	Carbohydrates	0.0372206
ETAE_0338	Carbohydrates	0.0668498
ETAE_0381	Carbohydrates	0.0912225
ETAE_0386	Carbohydrates	0.0947056
ETAE_0434	Carbohydrates	0.0935175
ETAE_0436	Carbohydrates	0.115274
ETAE_0437	Carbohydrates	0.146337
ETAE_0438	Carbohydrates	0.12222
ETAE_0486	Carbohydrates	0.0862637
ETAE_0487	Carbohydrates	0.10358
ETAE_0488	Carbohydrates	0.0826622
ETAE_0489	Carbohydrates	0.0722289
ETAE_0538	Carbohydrates	0.147387
ETAE_0545	Carbohydrates	0.117093
ETAE_0557	Carbohydrates	0.139061
ETAE_0570	Carbohydrates	0.0770815
ETAE_0627	Carbohydrates	0.106787
ETAE_0658	Carbohydrates	0.0929972
ETAE_0659	Carbohydrates	0.0711336
ETAE_0662	Carbohydrates	0.0898224
ETAE_0665	Carbohydrates	0.11023
ETAE_0677	Carbohydrates	0.125369
ETAE_0679	Carbohydrates	0.116608
ETAE_0680	Carbohydrates	0.0972298
ETAE_0681	Carbohydrates	0.100871
ETAE_0692	Carbohydrates	0.117781
ETAE_1048	Carbohydrates	0.132662
ETAE_1122	Carbohydrates	0.0980107
ETAE_1141	Carbohydrates	0.0957606
ETAE_1161	Carbohydrates	0.102179
ETAE_1275	Carbohydrates	0.105898
ETAE_1289	Carbohydrates	0.115671
ETAE_1402	Carbohydrates	0.0421187
ETAE_1447	Carbohydrates	0.0881596
ETAE_1449	Carbohydrates	0.0885462
ETAE_1451	Carbohydrates	0.0967963
ETAE_1452	Carbohydrates	0.102295
ETAE_1483	Carbohydrates	0.0320927
ETAE_1499	Carbohydrates	0.109751
ETAE_1508	Carbohydrates	0.0667202
ETAE_1557	Carbohydrates	0.0413863
ETAE_1575	Carbohydrates	0.108506
ETAE_1682	Carbohydrates	0.089986
ETAE_1707	Carbohydrates	0.14837
ETAE_1713	Carbohydrates	0.142594
ETAE_1771	Carbohydrates	0.0896634
ETAE_1789	Carbohydrates	0.104801
ETAE_1850	Carbohydrates	0.0555556
ETAE_1898	Carbohydrates	0.118621
ETAE_1899	Carbohydrates	0.106346
ETAE_2050	Carbohydrates	0.0808238
ETAE_2062	Carbohydrates	0.113492
ETAE_2114	Carbohydrates	0.0830081
ETAE_2181	Carbohydrates	0.0712533
ETAE_2261	Carbohydrates	0.128992
ETAE_2263	Carbohydrates	0.0683841
ETAE_2289	Carbohydrates	0.0869018
ETAE_2295	Carbohydrates	0.128418
ETAE_2300	Carbohydrates	0.108038
ETAE_2303	Carbohydrates	0.106106
ETAE_2397	Carbohydrates	0.0523214
ETAE_2398	Carbohydrates	0.0716976
ETAE_2526	Carbohydrates	0.0864662
ETAE_2528	Carbohydrates	0.0894849
ETAE_2531	Carbohydrates	0.130818
ETAE_2532	Carbohydrates	0.0754973
ETAE_2533	Carbohydrates	0.0496232
ETAE_2534	Carbohydrates	0.0605429
ETAE_2535	Carbohydrates	0.0875645
ETAE_2536	Carbohydrates	0.0789175
ETAE_2537	Carbohydrates	0.0879614
ETAE_2538	Carbohydrates	0.0463385
ETAE_2564	Carbohydrates	0.108618
ETAE_2565	Carbohydrates	0.105774
ETAE_2566	Carbohydrates	0.109764
ETAE_2569	Carbohydrates	0.119285
ETAE_2581	Carbohydrates	0.11827
ETAE_2582	Carbohydrates	0.0878014
ETAE_2583	Carbohydrates	0.118881
ETAE_2585	Carbohydrates	0.0953377
ETAE_2586	Carbohydrates	0.095804
ETAE_2589	Carbohydrates	0.101802
ETAE_2611	Carbohydrates	0.0768479
ETAE_2613	Carbohydrates	0.0896825
ETAE_2616	Carbohydrates	0.0772569
ETAE_2617	Carbohydrates	0.0823214
ETAE_2619	Carbohydrates	0.104232
ETAE_2621	Carbohydrates	0.071856
ETAE_2649	Carbohydrates	0.112383
ETAE_2732	Carbohydrates	0.078404
ETAE_2821	Carbohydrates	0.0872067
ETAE_2826	Carbohydrates	0.0866402
ETAE_2827	Carbohydrates	0.105966
ETAE_2858	Carbohydrates	0.0498562
ETAE_2890	Carbohydrates	0.109729
ETAE_2917	Carbohydrates	0.113107
ETAE_2918	Carbohydrates	0.135686
ETAE_2950	Carbohydrates	0.0795996
ETAE_2956	Carbohydrates	0.0569373
ETAE_2957	Carbohydrates	0.0576215
ETAE_2959	Carbohydrates	0.0677229
ETAE_3011	Carbohydrates	0.0728778
ETAE_3012	Carbohydrates	0.0832594
ETAE_3098	Carbohydrates	0.0594529
ETAE_3114	Carbohydrates	0.10177
ETAE_3115	Carbohydrates	0.0752597
ETAE_3116	Carbohydrates	0.0581248
ETAE_3117	Carbohydrates	0.0889864
ETAE_3188	Carbohydrates	0.125516
ETAE_3199	Carbohydrates	0.0975221
ETAE_3256	Carbohydrates	0.109378
ETAE_3257	Carbohydrates	0.0964496
ETAE_3277	Carbohydrates	0.0923721
ETAE_3303	Carbohydrates	0.112446
ETAE_3304	Carbohydrates	0.120903
ETAE_3305	Carbohydrates	0.143573
ETAE_3306	Carbohydrates	0.113407
ETAE_3307	Carbohydrates	0.100262
ETAE_3308	Carbohydrates	0.123286
ETAE_3309	Carbohydrates	0.0786495
ETAE_3310	Carbohydrates	0.112783
ETAE_3311	Carbohydrates	0.0895407
ETAE_3312	Carbohydrates	0.12008
ETAE_3313	Carbohydrates	0.0949558
ETAE_3314	Carbohydrates	0.101886
ETAE_3316	Carbohydrates	0.10671
ETAE_3317	Carbohydrates	0.121457
ETAE_3323	Carbohydrates	0.123319
ETAE_3325	Carbohydrates	0.121753
ETAE_3377	Carbohydrates	0.127197
ETAE_3396	Carbohydrates	0.0902186
ETAE_3398	Carbohydrates	0.0960237
ETAE_3441	Carbohydrates	0.0855363
ETAE_3442	Carbohydrates	0.0822446
ETAE_3443	Carbohydrates	0.0852762
ETAE_3449	Carbohydrates	0.0972456
ETAE_3450	Carbohydrates	0.0898606
ETAE_3457	Carbohydrates	0.115676
ETAE_3461	Carbohydrates	0.0992603
ETAE_3478	Carbohydrates	0.143496
ETAE_3484	Carbohydrates	0.104255
ETAE_3485	Carbohydrates	0.117805
ETAE_3511	Carbohydrates	0.12709
ETAE_3512	Carbohydrates	0.138441
ETAE_3513	Carbohydrates	0.0953185
ETAE_3514	Carbohydrates	0.088867
ETAE_3516	Carbohydrates	0.12432
ETAE_0628	Cell Division and Cell Cycle	0.0724206
ETAE_0630	Cell Division and Cell Cycle	0.0987984
ETAE_0631	Cell Division and Cell Cycle	0.0788294
ETAE_1324	Cell Division and Cell Cycle	0.114249
ETAE_1461	Cell Division and Cell Cycle	0.0865079
ETAE_1462	Cell Division and Cell Cycle	0.0693639
ETAE_1523	Cell Division and Cell Cycle	0.0934152
ETAE_1524	Cell Division and Cell Cycle	0.102315
ETAE_2159	Cell Division and Cell Cycle	0.0859391
ETAE_2161	Cell Division and Cell Cycle	0.0766994
ETAE_2162	Cell Division and Cell Cycle	0.14465
ETAE_2645	Cell Division and Cell Cycle	0.0601656
ETAE_3134	Cell Division and Cell Cycle	0.122655
ETAE_3135	Cell Division and Cell Cycle	0.0934248
ETAE_3136	Cell Division and Cell Cycle	0.109141
ETAE_3137	Cell Division and Cell Cycle	0.0596264
ETAE_3435	Cell Division and Cell Cycle	0.133006
ETAE_0081	Cell Wall and Capsule	0.156176
ETAE_0105	Cell Wall and Capsule	0.160406
ETAE_0106	Cell Wall and Capsule	0.175489
ETAE_0165	Cell Wall and Capsule	0.164937
ETAE_0393	Cell Wall and Capsule	0.154795
ETAE_0520	Cell Wall and Capsule	0.178612
ETAE_0532	Cell Wall and Capsule	0.171549
ETAE_1297	Cell Wall and Capsule	0.167876
ETAE_2171	Cell Wall and Capsule	0.156712
ETAE_0072	Cell Wall and Capsule	0.122393
ETAE_0082	Cell Wall and Capsule	0.130616
ETAE_0083	Cell Wall and Capsule	0.0897081
ETAE_0102	Cell Wall and Capsule	0.146642
ETAE_0103	Cell Wall and Capsule	0.137746
ETAE_0263	Cell Wall and Capsule	0.0870701
ETAE_0347	Cell Wall and Capsule	0.150722
ETAE_0348	Cell Wall and Capsule	0.0886329
ETAE_0349	Cell Wall and Capsule	0.128866
ETAE_0382	Cell Wall and Capsule	0.124857
ETAE_0394	Cell Wall and Capsule	0.141618
ETAE_0395	Cell Wall and Capsule	0.115503
ETAE_0401	Cell Wall and Capsule	0.0978006
ETAE_0468	Cell Wall and Capsule	0.13053
ETAE_0469	Cell Wall and Capsule	0.116981
ETAE_0498	Cell Wall and Capsule	0.085793
ETAE_0499	Cell Wall and Capsule	0.0827573
ETAE_0500	Cell Wall and Capsule	0.101439
ETAE_0501	Cell Wall and Capsule	0.113316
ETAE_0502	Cell Wall and Capsule	0.109784
ETAE_0503	Cell Wall and Capsule	0.124567
ETAE_0504	Cell Wall and Capsule	0.0996648
ETAE_0505	Cell Wall and Capsule	0.0848971
ETAE_0506	Cell Wall and Capsule	0.117777
ETAE_0507	Cell Wall and Capsule	0.115153
ETAE_0510	Cell Wall and Capsule	0.102
ETAE_0521	Cell Wall and Capsule	0.14427
ETAE_0534	Cell Wall and Capsule	0.0771694
ETAE_0542	Cell Wall and Capsule	0.129212
ETAE_0554	Cell Wall and Capsule	0.115312
ETAE_0602	Cell Wall and Capsule	0.0880679
ETAE_0603	Cell Wall and Capsule	0.0956718
ETAE_0631	Cell Wall and Capsule	0.0788294
ETAE_0632	Cell Wall and Capsule	0.127003
ETAE_0695	Cell Wall and Capsule	0.0922509
ETAE_0745	Cell Wall and Capsule	0.0736271
ETAE_0746	Cell Wall and Capsule	0.0859868
ETAE_0747	Cell Wall and Capsule	0.0791789
ETAE_0749	Cell Wall and Capsule	0.0820989
ETAE_0792	Cell Wall and Capsule	0.0949936
ETAE_0912	Cell Wall and Capsule	0.109045
ETAE_0928	Cell Wall and Capsule	0.109033
ETAE_0929	Cell Wall and Capsule	0.113196
ETAE_0930	Cell Wall and Capsule	0.106827
ETAE_0987	Cell Wall and Capsule	0.112328
ETAE_1126	Cell Wall and Capsule	0.117216
ETAE_1218	Cell Wall and Capsule	0.10633
ETAE_1291	Cell Wall and Capsule	0.135347
ETAE_1292	Cell Wall and Capsule	0.109553
ETAE_1293	Cell Wall and Capsule	0.0971165
ETAE_1294	Cell Wall and Capsule	0.117421
ETAE_1295	Cell Wall and Capsule	0.133234
ETAE_1324	Cell Wall and Capsule	0.114249
ETAE_1404	Cell Wall and Capsule	0.124971
ETAE_1409	Cell Wall and Capsule	0.0735589
ETAE_1445	Cell Wall and Capsule	0.128208
ETAE_1457	Cell Wall and Capsule	0.113604
ETAE_1557	Cell Wall and Capsule	0.0413863
ETAE_1574	Cell Wall and Capsule	0.107255
ETAE_1582	Cell Wall and Capsule	0.115987
ETAE_1686	Cell Wall and Capsule	0.132721
ETAE_1854	Cell Wall and Capsule	0.144236
ETAE_1888	Cell Wall and Capsule	0.121768
ETAE_2059	Cell Wall and Capsule	0.0962434
ETAE_2060	Cell Wall and Capsule	0.10041
ETAE_2064	Cell Wall and Capsule	0.102793
ETAE_2065	Cell Wall and Capsule	0.0894841
ETAE_2157	Cell Wall and Capsule	0.137287
ETAE_2167	Cell Wall and Capsule	0.127348
ETAE_2172	Cell Wall and Capsule	0.0923687
ETAE_2198	Cell Wall and Capsule	0.0779326
ETAE_2266	Cell Wall and Capsule	0.107679
ETAE_2507	Cell Wall and Capsule	0.124262
ETAE_2531	Cell Wall and Capsule	0.130818
ETAE_2541	Cell Wall and Capsule	0.113654
ETAE_2564	Cell Wall and Capsule	0.108618
ETAE_2616	Cell Wall and Capsule	0.0772569
ETAE_2617	Cell Wall and Capsule	0.0823214
ETAE_2639	Cell Wall and Capsule	0.107304
ETAE_2644	Cell Wall and Capsule	0.0799051
ETAE_2645	Cell Wall and Capsule	0.0601656
ETAE_2646	Cell Wall and Capsule	0.126182
ETAE_2647	Cell Wall and Capsule	0.0630599
ETAE_2738	Cell Wall and Capsule	0.0999186
ETAE_2771	Cell Wall and Capsule	0.0822868
ETAE_2799	Cell Wall and Capsule	0.0813946
ETAE_2827	Cell Wall and Capsule	0.105966
ETAE_2920	Cell Wall and Capsule	0.102173
ETAE_2976	Cell Wall and Capsule	0.0678855
ETAE_3095	Cell Wall and Capsule	0.0798921
ETAE_3267	Cell Wall and Capsule	0.10614
ETAE_3371	Cell Wall and Capsule	0.140399
ETAE_3466	Cell Wall and Capsule	0.140348
ETAE_3493	Cell Wall and Capsule	0.0774823
ETAE_0117	Cofactors, Vitamins, Prosthetic Groups, Pigments	0.153906
ETAE_0148	Cofactors, Vitamins, Prosthetic Groups, Pigments	0.154526
ETAE_0216	Cofactors, Vitamins, Prosthetic Groups, Pigments	0.201814
ETAE_0608	Cofactors, Vitamins, Prosthetic Groups, Pigments	0.163425
ETAE_0688	Cofactors, Vitamins, Prosthetic Groups, Pigments	0.162628
ETAE_1026	Cofactors, Vitamins, Prosthetic Groups, Pigments	0.151878
ETAE_1322	Cofactors, Vitamins, Prosthetic Groups, Pigments	0.153528
ETAE_1753	Cofactors, Vitamins, Prosthetic Groups, Pigments	0.164107
ETAE_1806	Cofactors, Vitamins, Prosthetic Groups, Pigments	0.208529
ETAE_1849	Cofactors, Vitamins, Prosthetic Groups, Pigments	0.176275
ETAE_2349	Cofactors, Vitamins, Prosthetic Groups, Pigments	0.161412
ETAE_2354	Cofactors, Vitamins, Prosthetic Groups, Pigments	0.168264
ETAE_2551	Cofactors, Vitamins, Prosthetic Groups, Pigments	0.196919
ETAE_2674	Cofactors, Vitamins, Prosthetic Groups, Pigments	0.154972
ETAE_2862	Cofactors, Vitamins, Prosthetic Groups, Pigments	0.160126
ETAE_2944	Cofactors, Vitamins, Prosthetic Groups, Pigments	0.152256
ETAE_3469	Cofactors, Vitamins, Prosthetic Groups, Pigments	0.164256
ETAE_3507	Cofactors, Vitamins, Prosthetic Groups, Pigments	0.190919
ETAE_3508	Cofactors, Vitamins, Prosthetic Groups, Pigments	0.176504
ETAE_0065	Cofactors, Vitamins, Prosthetic Groups, Pigments	0.113242
ETAE_0070	Cofactors, Vitamins, Prosthetic Groups, Pigments	0.139035
ETAE_0094	Cofactors, Vitamins, Prosthetic Groups, Pigments	0.100261
ETAE_0115	Cofactors, Vitamins, Prosthetic Groups, Pigments	0.127857
ETAE_0116	Cofactors, Vitamins, Prosthetic Groups, Pigments	0.12601
ETAE_0118	Cofactors, Vitamins, Prosthetic Groups, Pigments	0.101353
ETAE_0147	Cofactors, Vitamins, Prosthetic Groups, Pigments	0.0907502
ETAE_0149	Cofactors, Vitamins, Prosthetic Groups, Pigments	0.104386
ETAE_0154	Cofactors, Vitamins, Prosthetic Groups, Pigments	0.0967393
ETAE_0158	Cofactors, Vitamins, Prosthetic Groups, Pigments	0.113242
ETAE_0162	Cofactors, Vitamins, Prosthetic Groups, Pigments	0.135051
ETAE_0166	Cofactors, Vitamins, Prosthetic Groups, Pigments	0.148326
ETAE_0167	Cofactors, Vitamins, Prosthetic Groups, Pigments	0.120592
ETAE_0178	Cofactors, Vitamins, Prosthetic Groups, Pigments	0.124786
ETAE_0180	Cofactors, Vitamins, Prosthetic Groups, Pigments	0.112643
ETAE_0192	Cofactors, Vitamins, Prosthetic Groups, Pigments	0.126587
ETAE_0217	Cofactors, Vitamins, Prosthetic Groups, Pigments	0.129637
ETAE_0271	Cofactors, Vitamins, Prosthetic Groups, Pigments	0.100764
ETAE_0272	Cofactors, Vitamins, Prosthetic Groups, Pigments	0.107323
ETAE_0400	Cofactors, Vitamins, Prosthetic Groups, Pigments	0.106371
ETAE_0459	Cofactors, Vitamins, Prosthetic Groups, Pigments	0.110461
ETAE_0472	Cofactors, Vitamins, Prosthetic Groups, Pigments	0.0982684
ETAE_0538	Cofactors, Vitamins, Prosthetic Groups, Pigments	0.147387
ETAE_0570	Cofactors, Vitamins, Prosthetic Groups, Pigments	0.0770815
ETAE_0572	Cofactors, Vitamins, Prosthetic Groups, Pigments	0.118341
ETAE_0573	Cofactors, Vitamins, Prosthetic Groups, Pigments	0.120445
ETAE_0581	Cofactors, Vitamins, Prosthetic Groups, Pigments	0.0811012
ETAE_0601	Cofactors, Vitamins, Prosthetic Groups, Pigments	0.125562
ETAE_0610	Cofactors, Vitamins, Prosthetic Groups, Pigments	0.119083
ETAE_0624	Cofactors, Vitamins, Prosthetic Groups, Pigments	0.125426
ETAE_0685	Cofactors, Vitamins, Prosthetic Groups, Pigments	0.0776398
ETAE_0686	Cofactors, Vitamins, Prosthetic Groups, Pigments	0.105069
ETAE_0687	Cofactors, Vitamins, Prosthetic Groups, Pigments	0.106604
ETAE_0728	Cofactors, Vitamins, Prosthetic Groups, Pigments	0.141667
ETAE_0925	Cofactors, Vitamins, Prosthetic Groups, Pigments	0.135117
ETAE_0942	Cofactors, Vitamins, Prosthetic Groups, Pigments	0.129121
ETAE_0974	Cofactors, Vitamins, Prosthetic Groups, Pigments	0.123718
ETAE_0975	Cofactors, Vitamins, Prosthetic Groups, Pigments	0.0558083
ETAE_0977	Cofactors, Vitamins, Prosthetic Groups, Pigments	0.116623
ETAE_0979	Cofactors, Vitamins, Prosthetic Groups, Pigments	0.0972477
ETAE_0984	Cofactors, Vitamins, Prosthetic Groups, Pigments	0.118931
ETAE_1030	Cofactors, Vitamins, Prosthetic Groups, Pigments	0.146469
ETAE_1059	Cofactors, Vitamins, Prosthetic Groups, Pigments	0.134629
ETAE_1139	Cofactors, Vitamins, Prosthetic Groups, Pigments	0.0844018
ETAE_1152	Cofactors, Vitamins, Prosthetic Groups, Pigments	0.135882
ETAE_1153	Cofactors, Vitamins, Prosthetic Groups, Pigments	0.128289
ETAE_1155	Cofactors, Vitamins, Prosthetic Groups, Pigments	0.0893126
ETAE_1241	Cofactors, Vitamins, Prosthetic Groups, Pigments	0.0887527
ETAE_1405	Cofactors, Vitamins, Prosthetic Groups, Pigments	0.0837009
ETAE_1436	Cofactors, Vitamins, Prosthetic Groups, Pigments	0.072586
ETAE_1483	Cofactors, Vitamins, Prosthetic Groups, Pigments	0.0320927
ETAE_1486	Cofactors, Vitamins, Prosthetic Groups, Pigments	0.131178
ETAE_1503	Cofactors, Vitamins, Prosthetic Groups, Pigments	0.0894329
ETAE_1506	Cofactors, Vitamins, Prosthetic Groups, Pigments	0.12992
ETAE_1546	Cofactors, Vitamins, Prosthetic Groups, Pigments	0.112176
ETAE_1548	Cofactors, Vitamins, Prosthetic Groups, Pigments	0.107687
ETAE_1563	Cofactors, Vitamins, Prosthetic Groups, Pigments	0.133314
ETAE_1689	Cofactors, Vitamins, Prosthetic Groups, Pigments	0.110529
ETAE_1691	Cofactors, Vitamins, Prosthetic Groups, Pigments	0.0895535
ETAE_1714	Cofactors, Vitamins, Prosthetic Groups, Pigments	0.140819
ETAE_1747	Cofactors, Vitamins, Prosthetic Groups, Pigments	0.0938783
ETAE_1748	Cofactors, Vitamins, Prosthetic Groups, Pigments	0.101282
ETAE_2003	Cofactors, Vitamins, Prosthetic Groups, Pigments	0.126042
ETAE_2062	Cofactors, Vitamins, Prosthetic Groups, Pigments	0.113492
ETAE_2086	Cofactors, Vitamins, Prosthetic Groups, Pigments	0.0847458
ETAE_2178	Cofactors, Vitamins, Prosthetic Groups, Pigments	0.11549
ETAE_2356	Cofactors, Vitamins, Prosthetic Groups, Pigments	0.0691808
ETAE_2357	Cofactors, Vitamins, Prosthetic Groups, Pigments	0.150563
ETAE_2358	Cofactors, Vitamins, Prosthetic Groups, Pigments	0.122959
ETAE_2359	Cofactors, Vitamins, Prosthetic Groups, Pigments	0.140411
ETAE_2404	Cofactors, Vitamins, Prosthetic Groups, Pigments	0.080381
ETAE_2408	Cofactors, Vitamins, Prosthetic Groups, Pigments	0.129102
ETAE_2412	Cofactors, Vitamins, Prosthetic Groups, Pigments	0.134827
ETAE_2417	Cofactors, Vitamins, Prosthetic Groups, Pigments	0.126581
ETAE_2553	Cofactors, Vitamins, Prosthetic Groups, Pigments	0.124703
ETAE_2554	Cofactors, Vitamins, Prosthetic Groups, Pigments	0.0982827
ETAE_2555	Cofactors, Vitamins, Prosthetic Groups, Pigments	0.119569
ETAE_2557	Cofactors, Vitamins, Prosthetic Groups, Pigments	0.0941926
ETAE_2558	Cofactors, Vitamins, Prosthetic Groups, Pigments	0.104978
ETAE_2559	Cofactors, Vitamins, Prosthetic Groups, Pigments	0.0971447
ETAE_2562	Cofactors, Vitamins, Prosthetic Groups, Pigments	0.0978535
ETAE_2583	Cofactors, Vitamins, Prosthetic Groups, Pigments	0.118881
ETAE_2609	Cofactors, Vitamins, Prosthetic Groups, Pigments	0.0704816
ETAE_2641	Cofactors, Vitamins, Prosthetic Groups, Pigments	0.117385
ETAE_2643	Cofactors, Vitamins, Prosthetic Groups, Pigments	0.0771914
ETAE_2648	Cofactors, Vitamins, Prosthetic Groups, Pigments	0.0481602
ETAE_2649	Cofactors, Vitamins, Prosthetic Groups, Pigments	0.112383
ETAE_2724	Cofactors, Vitamins, Prosthetic Groups, Pigments	0.0745939
ETAE_2736	Cofactors, Vitamins, Prosthetic Groups, Pigments	0.0829677
ETAE_2774	Cofactors, Vitamins, Prosthetic Groups, Pigments	0.137998
ETAE_2778	Cofactors, Vitamins, Prosthetic Groups, Pigments	0.0766021
ETAE_2821	Cofactors, Vitamins, Prosthetic Groups, Pigments	0.0872067
ETAE_2876	Cofactors, Vitamins, Prosthetic Groups, Pigments	0.106629
ETAE_2930	Cofactors, Vitamins, Prosthetic Groups, Pigments	0.145711
ETAE_2939	Cofactors, Vitamins, Prosthetic Groups, Pigments	0.108035
ETAE_2943	Cofactors, Vitamins, Prosthetic Groups, Pigments	0.145878
ETAE_2949	Cofactors, Vitamins, Prosthetic Groups, Pigments	0.102127
ETAE_2958	Cofactors, Vitamins, Prosthetic Groups, Pigments	0.0840767
ETAE_2982	Cofactors, Vitamins, Prosthetic Groups, Pigments	0.119956
ETAE_2983	Cofactors, Vitamins, Prosthetic Groups, Pigments	0.0800866
ETAE_3148	Cofactors, Vitamins, Prosthetic Groups, Pigments	0.0782032
ETAE_3200	Cofactors, Vitamins, Prosthetic Groups, Pigments	0.129935
ETAE_3248	Cofactors, Vitamins, Prosthetic Groups, Pigments	0.122733
ETAE_3438	Cofactors, Vitamins, Prosthetic Groups, Pigments	0.119903
ETAE_3467	Cofactors, Vitamins, Prosthetic Groups, Pigments	0.134559
ETAE_3468	Cofactors, Vitamins, Prosthetic Groups, Pigments	0.120988
ETAE_3475	Cofactors, Vitamins, Prosthetic Groups, Pigments	0.104171
ETAE_3498	Cofactors, Vitamins, Prosthetic Groups, Pigments	0.111224
ETAE_3523	Cofactors, Vitamins, Prosthetic Groups, Pigments	0.133768
ETAE_0014	DNA Metabolism	0.158992
ETAE_0181	DNA Metabolism	0.157111
ETAE_0481	DNA Metabolism	0.176407
ETAE_1274	DNA Metabolism	0.15935
ETAE_2093	DNA Metabolism	0.151967
ETAE_2597	DNA Metabolism	0.154391
ETAE_0001	DNA Metabolism	0.102983
ETAE_0002	DNA Metabolism	0.0903075
ETAE_0003	DNA Metabolism	0.109035
ETAE_0004	DNA Metabolism	0.0896185
ETAE_0027	DNA Metabolism	0.115205
ETAE_0066	DNA Metabolism	0.129229
ETAE_0069	DNA Metabolism	0.142064
ETAE_0096	DNA Metabolism	0.0970877
ETAE_0126	DNA Metabolism	0.090873
ETAE_0131	DNA Metabolism	0.0794225
ETAE_0146	DNA Metabolism	0.122683
ETAE_0153	DNA Metabolism	0.13378
ETAE_0183	DNA Metabolism	0.0393773
ETAE_0196	DNA Metabolism	0.0911694
ETAE_0197	DNA Metabolism	0.0987829
ETAE_0230	DNA Metabolism	0.0890218
ETAE_0237	DNA Metabolism	0.08292
ETAE_0265	DNA Metabolism	0.12436
ETAE_0350	DNA Metabolism	0.14683
ETAE_0455	DNA Metabolism	0.084137
ETAE_0476	DNA Metabolism	0.101842
ETAE_0540	DNA Metabolism	0.081478
ETAE_0607	DNA Metabolism	0.135806
ETAE_0788	DNA Metabolism	0.116797
ETAE_0981	DNA Metabolism	0.0776014
ETAE_0995	DNA Metabolism	0.0812402
ETAE_1020	DNA Metabolism	0.105804
ETAE_1022	DNA Metabolism	0.0963265
ETAE_1074	DNA Metabolism	0.0895207
ETAE_1079	DNA Metabolism	0.13223
ETAE_1090	DNA Metabolism	0.0743176
ETAE_1166	DNA Metabolism	0.100526
ETAE_1437	DNA Metabolism	0.0590986
ETAE_1439	DNA Metabolism	0.0899906
ETAE_1440	DNA Metabolism	0.0836176
ETAE_1456	DNA Metabolism	0.106089
ETAE_1493	DNA Metabolism	0.102971
ETAE_1496	DNA Metabolism	0.112346
ETAE_1543	DNA Metabolism	0.111842
ETAE_1570	DNA Metabolism	0.147944
ETAE_1694	DNA Metabolism	0.127702
ETAE_1809	DNA Metabolism	0.033189
ETAE_2044	DNA Metabolism	0.105667
ETAE_2067	DNA Metabolism	0.0821968
ETAE_2072	DNA Metabolism	0.124928
ETAE_2092	DNA Metabolism	0.132219
ETAE_2159	DNA Metabolism	0.0859391
ETAE_2174	DNA Metabolism	0.0451315
ETAE_2235	DNA Metabolism	0.142492
ETAE_2640	DNA Metabolism	0.0982747
ETAE_2734	DNA Metabolism	0.0996511
ETAE_2737	DNA Metabolism	0.0872873
ETAE_2788	DNA Metabolism	0.11959
ETAE_2823	DNA Metabolism	0.102161
ETAE_2857	DNA Metabolism	0.131645
ETAE_2861	DNA Metabolism	0.0745897
ETAE_2872	DNA Metabolism	0.0945124
ETAE_2927	DNA Metabolism	0.1188
ETAE_3099	DNA Metabolism	0.0484432
ETAE_3152	DNA Metabolism	0.0276575
ETAE_3184	DNA Metabolism	0.0888213
ETAE_3256	DNA Metabolism	0.109378
ETAE_3257	DNA Metabolism	0.0964496
ETAE_3366	DNA Metabolism	0.0937977
ETAE_3433	DNA Metabolism	0.143287
ETAE_3502	DNA Metabolism	0.12692
ETAE_3543	DNA Metabolism	0.117985
ETAE_0957	Fatty Acids, Lipids, and Isoprenoids	0.155643
ETAE_2407	Fatty Acids, Lipids, and Isoprenoids	0.170374
ETAE_3374	Fatty Acids, Lipids, and Isoprenoids	0.186088
ETAE_3401	Fatty Acids, Lipids, and Isoprenoids	0.17341
ETAE_0130	Fatty Acids, Lipids, and Isoprenoids	0.123874
ETAE_0198	Fatty Acids, Lipids, and Isoprenoids	0.100798
ETAE_0219	Fatty Acids, Lipids, and Isoprenoids	0.0908919
ETAE_0220	Fatty Acids, Lipids, and Isoprenoids	0.122491
ETAE_0342	Fatty Acids, Lipids, and Isoprenoids	0.118768
ETAE_0388	Fatty Acids, Lipids, and Isoprenoids	0.113316
ETAE_0458	Fatty Acids, Lipids, and Isoprenoids	0.108009
ETAE_0556	Fatty Acids, Lipids, and Isoprenoids	0.11194
ETAE_0585	Fatty Acids, Lipids, and Isoprenoids	0.120433
ETAE_0741	Fatty Acids, Lipids, and Isoprenoids	0.106042
ETAE_0742	Fatty Acids, Lipids, and Isoprenoids	0.0911614
ETAE_0743	Fatty Acids, Lipids, and Isoprenoids	0.103438
ETAE_0748	Fatty Acids, Lipids, and Isoprenoids	0.0649922
ETAE_0753	Fatty Acids, Lipids, and Isoprenoids	0.0893973
ETAE_0978	Fatty Acids, Lipids, and Isoprenoids	0.127062
ETAE_0979	Fatty Acids, Lipids, and Isoprenoids	0.0972477
ETAE_0980	Fatty Acids, Lipids, and Isoprenoids	0.125907
ETAE_1005	Fatty Acids, Lipids, and Isoprenoids	0.136266
ETAE_1264	Fatty Acids, Lipids, and Isoprenoids	0.073493
ETAE_1403	Fatty Acids, Lipids, and Isoprenoids	0.0973804
ETAE_1508	Fatty Acids, Lipids, and Isoprenoids	0.0667202
ETAE_1518	Fatty Acids, Lipids, and Isoprenoids	0.0949203
ETAE_2043	Fatty Acids, Lipids, and Isoprenoids	0.0887328
ETAE_2097	Fatty Acids, Lipids, and Isoprenoids	0.08189
ETAE_2098	Fatty Acids, Lipids, and Isoprenoids	0.0036166
ETAE_2099	Fatty Acids, Lipids, and Isoprenoids	0.0789602
ETAE_2100	Fatty Acids, Lipids, and Isoprenoids	0.0937788
ETAE_2101	Fatty Acids, Lipids, and Isoprenoids	0.0914723
ETAE_2102	Fatty Acids, Lipids, and Isoprenoids	0.0650054
ETAE_2413	Fatty Acids, Lipids, and Isoprenoids	0.0856514
ETAE_2421	Fatty Acids, Lipids, and Isoprenoids	0.0835239
ETAE_2667	Fatty Acids, Lipids, and Isoprenoids	0.0997119
ETAE_2672	Fatty Acids, Lipids, and Isoprenoids	0.113191
ETAE_2802	Fatty Acids, Lipids, and Isoprenoids	0.105679
ETAE_2878	Fatty Acids, Lipids, and Isoprenoids	0.0988547
ETAE_2879	Fatty Acids, Lipids, and Isoprenoids	0.139137
ETAE_3114	Fatty Acids, Lipids, and Isoprenoids	0.10177
ETAE_3115	Fatty Acids, Lipids, and Isoprenoids	0.0752597
ETAE_3145	Fatty Acids, Lipids, and Isoprenoids	0.0775356
ETAE_3146	Fatty Acids, Lipids, and Isoprenoids	0.0530952
ETAE_3312	Fatty Acids, Lipids, and Isoprenoids	0.12008
ETAE_3323	Fatty Acids, Lipids, and Isoprenoids	0.123319
ETAE_3442	Fatty Acids, Lipids, and Isoprenoids	0.0822446
ETAE_3457	Fatty Acids, Lipids, and Isoprenoids	0.115676
ETAE_0161	Membrane Transport	0.101092
ETAE_0245	Membrane Transport	0.0877341
ETAE_0262	Membrane Transport	0.118938
ETAE_0578	Membrane Transport	0.098237
ETAE_0758	Membrane Transport	0.093047
ETAE_1014	Membrane Transport	0.114796
ETAE_1404	Membrane Transport	0.124971
ETAE_1415	Membrane Transport	0.101868
ETAE_1512	Membrane Transport	0.105483
ETAE_1513	Membrane Transport	0.100046
ETAE_1514	Membrane Transport	0.104668
ETAE_1515	Membrane Transport	0.0952014
ETAE_1516	Membrane Transport	0.104549
ETAE_1576	Membrane Transport	0.151054
ETAE_1577	Membrane Transport	0.117565
ETAE_1578	Membrane Transport	0.103321
ETAE_1580	Membrane Transport	0.119105
ETAE_1692	Membrane Transport	0.0792822
ETAE_1776	Membrane Transport	0.143021
ETAE_1870	Membrane Transport	0.109542
ETAE_1871	Membrane Transport	0.0898033
ETAE_1873	Membrane Transport	0.0832254
ETAE_1874	Membrane Transport	0.0954433
ETAE_2064	Membrane Transport	0.102793
ETAE_2065	Membrane Transport	0.0894841
ETAE_2198	Membrane Transport	0.0779326
ETAE_2600	Membrane Transport	0.114042
ETAE_2601	Membrane Transport	0.0852535
ETAE_2602	Membrane Transport	0.146996
ETAE_2603	Membrane Transport	0.114249
ETAE_2654	Membrane Transport	0.126459
ETAE_3202	Membrane Transport	0.0856935
ETAE_3203	Membrane Transport	0.109786
ETAE_3240	Membrane Transport	0.0934938
ETAE_3242	Membrane Transport	0.0733638
ETAE_3245	Membrane Transport	0.12917
ETAE_3246	Membrane Transport	0.102963
ETAE_3354	Membrane Transport	0.126708
ETAE_3390	Membrane Transport	0.116638
ETAE_3391	Membrane Transport	0.0944736
ETAE_3392	Membrane Transport	0.0926157
ETAE_3393	Membrane Transport	0.0879202
ETAE_3394	Membrane Transport	0.0985653
ETAE_3517	Membrane Transport	0.12109
ETAE_2179	Metabolism of Aromatic Compounds	0.0926457
ETAE_3144	Metabolism of Aromatic Compounds	0.0766667
ETAE_0026	Miscellaneous	0.0980894
ETAE_0509	Miscellaneous	0.079972
ETAE_0568	Miscellaneous	0.119507
ETAE_0798	Miscellaneous	0.0659341
ETAE_0945	Miscellaneous	0.120318
ETAE_0985	Miscellaneous	0.0886324
ETAE_0989	Miscellaneous	0.0961118
ETAE_1041	Miscellaneous	0.127181
ETAE_1042	Miscellaneous	0.0918534
ETAE_1093	Miscellaneous	0.0894841
ETAE_1422	Miscellaneous	0.102919
ETAE_1424	Miscellaneous	0.131898
ETAE_1425	Miscellaneous	0.0966004
ETAE_1521	Miscellaneous	0.124514
ETAE_2112	Miscellaneous	0.123646
ETAE_2113	Miscellaneous	0.0716638
ETAE_2168	Miscellaneous	0.117305
ETAE_2350	Miscellaneous	0.106732
ETAE_2425	Miscellaneous	0.142226
ETAE_3281	Miscellaneous	0.119462
ETAE_3368	Motility and Chemotaxis	0.158222
ETAE_0210	Motility and Chemotaxis	0.0910804
ETAE_0497	Motility and Chemotaxis	0.100284
ETAE_1219	Motility and Chemotaxis	0.107694
ETAE_1220	Motility and Chemotaxis	0.0901606
ETAE_1338	Motility and Chemotaxis	0.102734
ETAE_1339	Motility and Chemotaxis	0.126671
ETAE_1340	Motility and Chemotaxis	0.127528
ETAE_1341	Motility and Chemotaxis	0.0878066
ETAE_1345	Motility and Chemotaxis	0.0826122
ETAE_1347	Motility and Chemotaxis	0.0514652
ETAE_1348	Motility and Chemotaxis	0.0859726
ETAE_2143	Motility and Chemotaxis	0.0608546
ETAE_2145	Motility and Chemotaxis	0.0941606
ETAE_2149	Motility and Chemotaxis	0.0750564
ETAE_2150	Motility and Chemotaxis	0.0926501
ETAE_2154	Motility and Chemotaxis	0.11096
ETAE_3394	Motility and Chemotaxis	0.0985653
ETAE_3399	Motility and Chemotaxis	0.139371
ETAE_0249	Nitrogen Metabolism	0.165895
ETAE_1114	Nitrogen Metabolism	0.191511
ETAE_2216	Nitrogen Metabolism	0.157395
ETAE_2794	Nitrogen Metabolism	0.152531
ETAE_0248	Nitrogen Metabolism	0.0874764
ETAE_0250	Nitrogen Metabolism	0.107002
ETAE_0251	Nitrogen Metabolism	0.0986399
ETAE_0252	Nitrogen Metabolism	0.113797
ETAE_0359	Nitrogen Metabolism	0.0998854
ETAE_0372	Nitrogen Metabolism	0.136198
ETAE_0467	Nitrogen Metabolism	0.139921
ETAE_0527	Nitrogen Metabolism	0.103802
ETAE_0735	Nitrogen Metabolism	0.106134
ETAE_1003	Nitrogen Metabolism	0.130389
ETAE_1004	Nitrogen Metabolism	0.142486
ETAE_1111	Nitrogen Metabolism	0.121914
ETAE_1112	Nitrogen Metabolism	0.134438
ETAE_1115	Nitrogen Metabolism	0.0577849
ETAE_1116	Nitrogen Metabolism	0.0743259
ETAE_1117	Nitrogen Metabolism	0.095674
ETAE_1118	Nitrogen Metabolism	0.101211
ETAE_1119	Nitrogen Metabolism	0.083573
ETAE_1120	Nitrogen Metabolism	0.068668
ETAE_2215	Nitrogen Metabolism	0.0758497
ETAE_2793	Nitrogen Metabolism	0.116071
ETAE_2795	Nitrogen Metabolism	0.112689
ETAE_3493	Nitrogen Metabolism	0.0774823
ETAE_3494	Nitrogen Metabolism	0.127441
ETAE_0025	Nucleosides and Nucleotides	0.107399
ETAE_0031	Nucleosides and Nucleotides	0.0404075
ETAE_0062	Nucleosides and Nucleotides	0.105808
ETAE_0064	Nucleosides and Nucleotides	0.0929816
ETAE_0143	Nucleosides and Nucleotides	0.0631831
ETAE_0179	Nucleosides and Nucleotides	0.127454
ETAE_0185	Nucleosides and Nucleotides	0.118712
ETAE_0186	Nucleosides and Nucleotides	0.11332
ETAE_0192	Nucleosides and Nucleotides	0.126587
ETAE_0272	Nucleosides and Nucleotides	0.107323
ETAE_0358	Nucleosides and Nucleotides	0.0713186
ETAE_0422	Nucleosides and Nucleotides	0.132565
ETAE_0423	Nucleosides and Nucleotides	0.0893024
ETAE_0487	Nucleosides and Nucleotides	0.10358
ETAE_0489	Nucleosides and Nucleotides	0.0722289
ETAE_0544	Nucleosides and Nucleotides	0.138992
ETAE_0587	Nucleosides and Nucleotides	0.125367
ETAE_0588	Nucleosides and Nucleotides	0.101698
ETAE_0589	Nucleosides and Nucleotides	0.105209
ETAE_0593	Nucleosides and Nucleotides	0.116113
ETAE_0594	Nucleosides and Nucleotides	0.0866698
ETAE_0670	Nucleosides and Nucleotides	0.065975
ETAE_0774	Nucleosides and Nucleotides	0.108088
ETAE_0793	Nucleosides and Nucleotides	0.0691721
ETAE_0939	Nucleosides and Nucleotides	0.129133
ETAE_0941	Nucleosides and Nucleotides	0.146867
ETAE_0973	Nucleosides and Nucleotides	0.0784127
ETAE_1019	Nucleosides and Nucleotides	0.0880564
ETAE_1025	Nucleosides and Nucleotides	0.0688815
ETAE_1027	Nucleosides and Nucleotides	0.0951191
ETAE_1034	Nucleosides and Nucleotides	0.117605
ETAE_1073	Nucleosides and Nucleotides	0.136091
ETAE_1083	Nucleosides and Nucleotides	0.0806709
ETAE_1085	Nucleosides and Nucleotides	0.149955
ETAE_1086	Nucleosides and Nucleotides	0.0935374
ETAE_1087	Nucleosides and Nucleotides	0.0484938
ETAE_1088	Nucleosides and Nucleotides	0.0780516
ETAE_1098	Nucleosides and Nucleotides	0.070078
ETAE_1121	Nucleosides and Nucleotides	0.130454
ETAE_1141	Nucleosides and Nucleotides	0.0957606
ETAE_1162	Nucleosides and Nucleotides	0.133808
ETAE_1190	Nucleosides and Nucleotides	0.0938881
ETAE_1248	Nucleosides and Nucleotides	0.108097
ETAE_1402	Nucleosides and Nucleotides	0.0421187
ETAE_1495	Nucleosides and Nucleotides	0.135764
ETAE_1506	Nucleosides and Nucleotides	0.12992
ETAE_1674	Nucleosides and Nucleotides	0.08121
ETAE_1705	Nucleosides and Nucleotides	0.140469
ETAE_1877	Nucleosides and Nucleotides	0.0980004
ETAE_2052	Nucleosides and Nucleotides	0.143896
ETAE_2056	Nucleosides and Nucleotides	0.0858081
ETAE_2082	Nucleosides and Nucleotides	0.119937
ETAE_2094	Nucleosides and Nucleotides	0.119715
ETAE_2111	Nucleosides and Nucleotides	0.0997408
ETAE_2164	Nucleosides and Nucleotides	0.102607
ETAE_2165	Nucleosides and Nucleotides	0.100949
ETAE_2176	Nucleosides and Nucleotides	0.0958702
ETAE_2202	Nucleosides and Nucleotides	0.104924
ETAE_2392	Nucleosides and Nucleotides	0.106139
ETAE_2409	Nucleosides and Nucleotides	0.0902739
ETAE_2611	Nucleosides and Nucleotides	0.0768479
ETAE_2700	Nucleosides and Nucleotides	0.102661
ETAE_2701	Nucleosides and Nucleotides	0.123783
ETAE_2772	Nucleosides and Nucleotides	0.12058
ETAE_2786	Nucleosides and Nucleotides	0.0659288
ETAE_2806	Nucleosides and Nucleotides	0.0983796
ETAE_2876	Nucleosides and Nucleotides	0.106629
ETAE_2882	Nucleosides and Nucleotides	0.0520332
ETAE_2979	Nucleosides and Nucleotides	0.105735
ETAE_3124	Nucleosides and Nucleotides	0.0853432
ETAE_3125	Nucleosides and Nucleotides	0.0688721
ETAE_3166	Nucleosides and Nucleotides	0.0647609
ETAE_3252	Nucleosides and Nucleotides	0.105335
ETAE_3268	Nucleosides and Nucleotides	0.128585
ETAE_3342	Nucleosides and Nucleotides	0.0995755
ETAE_0097	Phosphorus Metabolism	0.128719
ETAE_0198	Phosphorus Metabolism	0.100798
ETAE_0380	Phosphorus Metabolism	0.0586494
ETAE_0463	Phosphorus Metabolism	0.0827127
ETAE_0464	Phosphorus Metabolism	0.0989496
ETAE_1082	Phosphorus Metabolism	0.100023
ETAE_1083	Phosphorus Metabolism	0.0806709
ETAE_1747	Phosphorus Metabolism	0.0938783
ETAE_1748	Phosphorus Metabolism	0.101282
ETAE_2627	Phosphorus Metabolism	0.0886735
ETAE_2629	Phosphorus Metabolism	0.0907926
ETAE_2630	Phosphorus Metabolism	0.0886422
ETAE_2631	Phosphorus Metabolism	0.110037
ETAE_2887	Phosphorus Metabolism	0.142409
ETAE_3347	Phosphorus Metabolism	0.0792887
ETAE_3475	Phosphorus Metabolism	0.104171
ETAE_3540	Phosphorus Metabolism	0.0839428
ETAE_3541	Phosphorus Metabolism	0.0759859
ETAE_3542	Phosphorus Metabolism	0.082543
ETAE_3235	Potassium metabolism	0.201997
ETAE_3301	Potassium metabolism	0.154908
ETAE_1085	Potassium metabolism	0.149955
ETAE_2399	Potassium metabolism	0.127251
ETAE_2826	Potassium metabolism	0.0866402
ETAE_3202	Potassium metabolism	0.0856935
ETAE_3237	Potassium metabolism	0.145714
ETAE_3240	Potassium metabolism	0.0934938
ETAE_3241	Potassium metabolism	0.125305
ETAE_3242	Potassium metabolism	0.0733638
ETAE_3244	Potassium metabolism	0.117931
ETAE_3245	Potassium metabolism	0.12917
ETAE_3246	Potassium metabolism	0.102963
ETAE_3299	Potassium metabolism	0.0646581
ETAE_3451	Potassium metabolism	0.125059
ETAE_3517	Potassium metabolism	0.12109
ETAE_0514	Protein Metabolism	0.183213
ETAE_2205	Protein Metabolism	0.151491
ETAE_2591	Protein Metabolism	0.188614
ETAE_0012	Protein Metabolism	0.0857833
ETAE_0013	Protein Metabolism	0.0475405
ETAE_0067	Protein Metabolism	0.0080357
ETAE_0068	Protein Metabolism	0.0210459
ETAE_0150	Protein Metabolism	0.0358466
ETAE_0152	Protein Metabolism	0.094197
ETAE_0153	Protein Metabolism	0.13378
ETAE_0156	Protein Metabolism	0.089876
ETAE_0159	Protein Metabolism	0.121675
ETAE_0172	Protein Metabolism	0.0230603
ETAE_0173	Protein Metabolism	0.0345491
ETAE_0174	Protein Metabolism	0.0062392
ETAE_0308	Protein Metabolism	0.145917
ETAE_0313	Protein Metabolism	0.0410593
ETAE_0314	Protein Metabolism	0.0562218
ETAE_0332	Protein Metabolism	0.0571597
ETAE_0343	Protein Metabolism	0.0941235
ETAE_0353	Protein Metabolism	0.0660199
ETAE_0368	Protein Metabolism	0.0364286
ETAE_0371	Protein Metabolism	0.097136
ETAE_0376	Protein Metabolism	0.144939
ETAE_0390	Protein Metabolism	0.0178571
ETAE_0392	Protein Metabolism	0.0743137
ETAE_0405	Protein Metabolism	0.0596558
ETAE_0406	Protein Metabolism	0.0723237
ETAE_0477	Protein Metabolism	0.113934
ETAE_0479	Protein Metabolism	0.0765499
ETAE_0496	Protein Metabolism	0.0538194
ETAE_0511	Protein Metabolism	0.10573
ETAE_0515	Protein Metabolism	0.0076769
ETAE_0523	Protein Metabolism	0.136533
ETAE_0540	Protein Metabolism	0.081478
ETAE_0548	Protein Metabolism	0.0925164
ETAE_0576	Protein Metabolism	0.0741989
ETAE_0577	Protein Metabolism	0.0800265
ETAE_0582	Protein Metabolism	0.0826434
ETAE_0583	Protein Metabolism	0.109688
ETAE_0584	Protein Metabolism	0.142084
ETAE_0600	Protein Metabolism	0.0771773
ETAE_0602	Protein Metabolism	0.0880679
ETAE_0605	Protein Metabolism	0.101501
ETAE_0736	Protein Metabolism	0.086918
ETAE_0738	Protein Metabolism	0.0450383
ETAE_0740	Protein Metabolism	0.0615079
ETAE_0765	Protein Metabolism	0.13395
ETAE_0792	Protein Metabolism	0.0949936
ETAE_0991	Protein Metabolism	0.0517198
ETAE_0992	Protein Metabolism	0.0736484
ETAE_0994	Protein Metabolism	0.0790048
ETAE_0996	Protein Metabolism	0.116902
ETAE_1024	Protein Metabolism	0.0784875
ETAE_1062	Protein Metabolism	0.117259
ETAE_1084	Protein Metabolism	0.082281
ETAE_1139	Protein Metabolism	0.0844018
ETAE_1240	Protein Metabolism	0.0744366
ETAE_1242	Protein Metabolism	0.101947
ETAE_1279	Protein Metabolism	0.095388
ETAE_1362	Protein Metabolism	0.122249
ETAE_1398	Protein Metabolism	0.0587389
ETAE_1399	Protein Metabolism	0.097474
ETAE_1406	Protein Metabolism	0.0764081
ETAE_1426	Protein Metabolism	0.0745798
ETAE_1435	Protein Metabolism	0.0715693
ETAE_1457	Protein Metabolism	0.113604
ETAE_1484	Protein Metabolism	0.129475
ETAE_1491	Protein Metabolism	0.0895429
ETAE_1492	Protein Metabolism	0.111667
ETAE_1690	Protein Metabolism	0.0721592
ETAE_1810	Protein Metabolism	0.100428
ETAE_1811	Protein Metabolism	0.0772765
ETAE_1813	Protein Metabolism	0.0120851
ETAE_1814	Protein Metabolism	0.0182851
ETAE_1815	Protein Metabolism	0.0651522
ETAE_1964	Protein Metabolism	0.138889
ETAE_2081	Protein Metabolism	0.139144
ETAE_2103	Protein Metabolism	0.0062657
ETAE_2108	Protein Metabolism	0.103718
ETAE_2196	Protein Metabolism	0.0659043
ETAE_2206	Protein Metabolism	0.0024462
ETAE_2207	Protein Metabolism	0.0920012
ETAE_2208	Protein Metabolism	0.0805518
ETAE_2270	Protein Metabolism	0.0849763
ETAE_2288	Protein Metabolism	0.0589005
ETAE_2316	Protein Metabolism	0.0657895
ETAE_2351	Protein Metabolism	0.130918
ETAE_2455	Protein Metabolism	0.0990991
ETAE_2615	Protein Metabolism	0.0721141
ETAE_2625	Protein Metabolism	0.056817
ETAE_2631	Protein Metabolism	0.110037
ETAE_2638	Protein Metabolism	0.0650545
ETAE_2643	Protein Metabolism	0.0771914
ETAE_2651	Protein Metabolism	0.0915068
ETAE_2723	Protein Metabolism	0.0891209
ETAE_2724	Protein Metabolism	0.0745939
ETAE_2735	Protein Metabolism	0.0804959
ETAE_2741	Protein Metabolism	0.0569358
ETAE_2798	Protein Metabolism	0.0763786
ETAE_2801	Protein Metabolism	0.082381
ETAE_2808	Protein Metabolism	0.126167
ETAE_2811	Protein Metabolism	0.0988848
ETAE_2812	Protein Metabolism	0.107074
ETAE_2847	Protein Metabolism	0.0251437
ETAE_2848	Protein Metabolism	0.0569358
ETAE_2849	Protein Metabolism	0.0561002
ETAE_2851	Protein Metabolism	0.0707206
ETAE_2859	Protein Metabolism	0.0942324
ETAE_2901	Protein Metabolism	0.0592857
ETAE_2924	Protein Metabolism	0.055174
ETAE_2925	Protein Metabolism	0.0512083
ETAE_2928	Protein Metabolism	0.0769576
ETAE_2945	Protein Metabolism	0.119641
ETAE_2967	Protein Metabolism	0.105692
ETAE_2970	Protein Metabolism	0.0918919
ETAE_3098	Protein Metabolism	0.0594529
ETAE_3100	Protein Metabolism	0.0438801
ETAE_3120	Protein Metabolism	0.108554
ETAE_3121	Protein Metabolism	0.128358
ETAE_3130	Protein Metabolism	0.080246
ETAE_3149	Protein Metabolism	0.073518
ETAE_3199	Protein Metabolism	0.0975221
ETAE_3200	Protein Metabolism	0.129935
ETAE_3207	Protein Metabolism	0.0055371
ETAE_3214	Protein Metabolism	0.00454
ETAE_3215	Protein Metabolism	0.013443
ETAE_3218	Protein Metabolism	0.0093915
ETAE_3219	Protein Metabolism	0.0106576
ETAE_3220	Protein Metabolism	0.0054724
ETAE_3222	Protein Metabolism	0.015625
ETAE_3223	Protein Metabolism	0.0091241
ETAE_3225	Protein Metabolism	0.003882
ETAE_3226	Protein Metabolism	0.0212554
ETAE_3227	Protein Metabolism	0.0031825
ETAE_3229	Protein Metabolism	0.0140114
ETAE_3232	Protein Metabolism	0.0255707
ETAE_3240	Protein Metabolism	0.0934938
ETAE_3242	Protein Metabolism	0.0733638
ETAE_3250	Protein Metabolism	0.103238
ETAE_3255	Protein Metabolism	0.0825515
ETAE_3338	Protein Metabolism	0.0715447
ETAE_3364	Protein Metabolism	0.0943403
ETAE_3432	Protein Metabolism	0.0261569
ETAE_3436	Protein Metabolism	0.072953
ETAE_3437	Protein Metabolism	0.0791506
ETAE_3492	Protein Metabolism	0.0530909
ETAE_3501	Protein Metabolism	0.119812
ETAE_3504	Protein Metabolism	0.128606
ETAE_3550	Protein Metabolism	0.104819
ETAE_3556	Protein Metabolism	0.0430966
ETAE_3557	Protein Metabolism	0.0076989
ETAE_0393	Regulation and Cell signaling	0.154795
ETAE_0465	Regulation and Cell signaling	0.167994
ETAE_0550	Regulation and Cell signaling	0.158561
ETAE_1270	Regulation and Cell signaling	0.157051
ETAE_1711	Regulation and Cell signaling	0.153654
ETAE_2386	Regulation and Cell signaling	0.156914
ETAE_2403	Regulation and Cell signaling	0.151686
ETAE_2596	Regulation and Cell signaling	0.159393
ETAE_2912	Regulation and Cell signaling	0.159684
ETAE_3301	Regulation and Cell signaling	0.154908
ETAE_0029	Regulation and Cell signaling	0.0730659
ETAE_0097	Regulation and Cell signaling	0.128719
ETAE_0119	Regulation and Cell signaling	0.0958403
ETAE_0154	Regulation and Cell signaling	0.0967393
ETAE_0193	Regulation and Cell signaling	0.0970066
ETAE_0228	Regulation and Cell signaling	0.107403
ETAE_0229	Regulation and Cell signaling	0.101208
ETAE_0349	Regulation and Cell signaling	0.128866
ETAE_0394	Regulation and Cell signaling	0.141618
ETAE_0402	Regulation and Cell signaling	0.0547406
ETAE_0447	Regulation and Cell signaling	0.140764
ETAE_0448	Regulation and Cell signaling	0.130574
ETAE_0604	Regulation and Cell signaling	0.072341
ETAE_0671	Regulation and Cell signaling	0.102402
ETAE_0691	Regulation and Cell signaling	0.0406336
ETAE_0719	Regulation and Cell signaling	0.0857595
ETAE_0775	Regulation and Cell signaling	0.136594
ETAE_0991	Regulation and Cell signaling	0.0517198
ETAE_1019	Regulation and Cell signaling	0.0880564
ETAE_1047	Regulation and Cell signaling	0.087072
ETAE_1049	Regulation and Cell signaling	0.140813
ETAE_1095	Regulation and Cell signaling	0.0689964
ETAE_1126	Regulation and Cell signaling	0.117216
ETAE_1155	Regulation and Cell signaling	0.0893126
ETAE_1162	Regulation and Cell signaling	0.133808
ETAE_1163	Regulation and Cell signaling	0.10264
ETAE_1164	Regulation and Cell signaling	0.106087
ETAE_1486	Regulation and Cell signaling	0.131178
ETAE_1754	Regulation and Cell signaling	0.12753
ETAE_1755	Regulation and Cell signaling	0.130271
ETAE_2111	Regulation and Cell signaling	0.0997408
ETAE_2282	Regulation and Cell signaling	0.113406
ETAE_2545	Regulation and Cell signaling	0.114084
ETAE_2801	Regulation and Cell signaling	0.082381
ETAE_2867	Regulation and Cell signaling	0.11269
ETAE_3299	Regulation and Cell signaling	0.0646581
ETAE_3434	Regulation and Cell signaling	0.105952
ETAE_3453	Regulation and Cell signaling	0.0827202
ETAE_3454	Regulation and Cell signaling	0.109457
ETAE_3476	Regulation and Cell signaling	0.104167
ETAE_3489	Regulation and Cell signaling	0.134948
ETAE_0302	Respiration	0.155686
ETAE_1026	Respiration	0.151878
ETAE_1091	Respiration	0.16364
ETAE_2372	Respiration	0.164835
ETAE_0120	Respiration	0.144841
ETAE_0298	Respiration	0.0902626
ETAE_0299	Respiration	0.0646743
ETAE_0300	Respiration	0.0899586
ETAE_0301	Respiration	0.143513
ETAE_0308	Respiration	0.145917
ETAE_0309	Respiration	0.117015
ETAE_0335	Respiration	0.0522209
ETAE_0336	Respiration	0.040191
ETAE_0337	Respiration	0.0372206
ETAE_0338	Respiration	0.0668498
ETAE_0346	Respiration	0.116917
ETAE_0490	Respiration	0.145349
ETAE_0522	Respiration	0.129172
ETAE_0523	Respiration	0.136533
ETAE_0524	Respiration	0.129621
ETAE_1048	Respiration	0.132662
ETAE_1062	Respiration	0.117259
ETAE_1120	Respiration	0.068668
ETAE_1420	Respiration	0.135727
ETAE_1696	Respiration	0.13271
ETAE_1697	Respiration	0.121202
ETAE_1700	Respiration	0.0682376
ETAE_1843	Respiration	0.147275
ETAE_2070	Respiration	0.102791
ETAE_2181	Respiration	0.0712533
ETAE_2191	Respiration	0.145225
ETAE_2192	Respiration	0.132072
ETAE_2194	Respiration	0.0844268
ETAE_2203	Respiration	0.126312
ETAE_2204	Respiration	0.128203
ETAE_2283	Respiration	0.117793
ETAE_2284	Respiration	0.0892786
ETAE_2363	Respiration	0.0909812
ETAE_2364	Respiration	0.0610748
ETAE_2365	Respiration	0.0643217
ETAE_2367	Respiration	0.0651111
ETAE_2373	Respiration	0.0732902
ETAE_2374	Respiration	0.0631327
ETAE_2375	Respiration	0.091244
ETAE_2376	Respiration	0.044083
ETAE_2377	Respiration	0.101845
ETAE_2378	Respiration	0.0507761
ETAE_2379	Respiration	0.0480586
ETAE_2380	Respiration	0.0802136
ETAE_2381	Respiration	0.0736823
ETAE_2382	Respiration	0.0758833
ETAE_2383	Respiration	0.0620677
ETAE_2384	Respiration	0.0616402
ETAE_2385	Respiration	0.0938122
ETAE_2453	Respiration	0.136008
ETAE_2454	Respiration	0.110137
ETAE_2455	Respiration	0.0990991
ETAE_2456	Respiration	0.0975827
ETAE_2457	Respiration	0.140857
ETAE_2459	Respiration	0.0885714
ETAE_2460	Respiration	0.107846
ETAE_2461	Respiration	0.136619
ETAE_2579	Respiration	0.0840241
ETAE_2580	Respiration	0.0815967
ETAE_2585	Respiration	0.0953377
ETAE_2586	Respiration	0.095804
ETAE_2589	Respiration	0.101802
ETAE_2732	Respiration	0.078404
ETAE_2795	Respiration	0.112689
ETAE_2810	Respiration	0.0797194
ETAE_2892	Respiration	0.0783677
ETAE_2894	Respiration	0.0939408
ETAE_2895	Respiration	0.0654447
ETAE_2896	Respiration	0.0862135
ETAE_2897	Respiration	0.104259
ETAE_2903	Respiration	0.121951
ETAE_2904	Respiration	0.0684002
ETAE_2906	Respiration	0.0771757
ETAE_2907	Respiration	0.0922699
ETAE_2908	Respiration	0.081052
ETAE_2909	Respiration	0.0923567
ETAE_2910	Respiration	0.115841
ETAE_2993	Respiration	0.0913242
ETAE_2994	Respiration	0.0840527
ETAE_2998	Respiration	0.0684824
ETAE_2999	Respiration	0.0634597
ETAE_3000	Respiration	0.0544474
ETAE_3001	Respiration	0.0726095
ETAE_3113	Respiration	0.0702381
ETAE_3114	Respiration	0.10177
ETAE_3115	Respiration	0.0752597
ETAE_3312	Respiration	0.12008
ETAE_3336	Respiration	0.146011
ETAE_3338	Respiration	0.0715447
ETAE_3339	Respiration	0.0938819
ETAE_3340	Respiration	0.0906298
ETAE_3341	Respiration	0.11825
ETAE_3446	Respiration	0.137215
ETAE_3504	Respiration	0.128606
ETAE_3527	Respiration	0.0581284
ETAE_3528	Respiration	0.015625
ETAE_3529	Respiration	0.0285866
ETAE_0155	RNA Metabolism	0.158799
ETAE_0693	RNA Metabolism	0.153753
ETAE_1102	RNA Metabolism	0.157606
ETAE_2725	RNA Metabolism	0.152666
ETAE_0019	RNA Metabolism	0.0951294
ETAE_0027	RNA Metabolism	0.115205
ETAE_0028	RNA Metabolism	0.0948593
ETAE_0030	RNA Metabolism	0.0266563
ETAE_0061	RNA Metabolism	0.0845338
ETAE_0098	RNA Metabolism	0.0816527
ETAE_0100	RNA Metabolism	0.0652494
ETAE_0171	RNA Metabolism	0.0407509
ETAE_0175	RNA Metabolism	0.0344999
ETAE_0176	RNA Metabolism	0.0422547
ETAE_0266	RNA Metabolism	0.065842
ETAE_0271	RNA Metabolism	0.100764
ETAE_0279	RNA Metabolism	0.107094
ETAE_0344	RNA Metabolism	0.103938
ETAE_0351	RNA Metabolism	0.0830338
ETAE_0359	RNA Metabolism	0.0998854
ETAE_0360	RNA Metabolism	0.0991723
ETAE_0361	RNA Metabolism	0.11059
ETAE_0396	RNA Metabolism	0.0879754
ETAE_0398	RNA Metabolism	0.0518911
ETAE_0404	RNA Metabolism	0.0693164
ETAE_0406	RNA Metabolism	0.0723237
ETAE_0407	RNA Metabolism	0.116934
ETAE_0409	RNA Metabolism	0.0694108
ETAE_0411	RNA Metabolism	0.0761699
ETAE_0445	RNA Metabolism	0.113719
ETAE_0454	RNA Metabolism	0.0664099
ETAE_0461	RNA Metabolism	0.131603
ETAE_0475	RNA Metabolism	0.125944
ETAE_0497	RNA Metabolism	0.100284
ETAE_0537	RNA Metabolism	0.0979369
ETAE_0549	RNA Metabolism	0.150861
ETAE_0560	RNA Metabolism	0.127097
ETAE_0563	RNA Metabolism	0.143109
ETAE_0600	RNA Metabolism	0.0771773
ETAE_0628	RNA Metabolism	0.0724206
ETAE_0629	RNA Metabolism	0.0996739
ETAE_0630	RNA Metabolism	0.0987984
ETAE_0631	RNA Metabolism	0.0788294
ETAE_0689	RNA Metabolism	0.0947692
ETAE_0690	RNA Metabolism	0.136532
ETAE_0718	RNA Metabolism	0.128796
ETAE_0724	RNA Metabolism	0.107776
ETAE_0751	RNA Metabolism	0.113276
ETAE_0759	RNA Metabolism	0.125514
ETAE_0761	RNA Metabolism	0.14491
ETAE_0772	RNA Metabolism	0.128601
ETAE_0958	RNA Metabolism	0.0947393
ETAE_0959	RNA Metabolism	0.0735959
ETAE_0976	RNA Metabolism	0.0589286
ETAE_0982	RNA Metabolism	0.085527
ETAE_0984	RNA Metabolism	0.118931
ETAE_0998	RNA Metabolism	0.112836
ETAE_1044	RNA Metabolism	0.136257
ETAE_1047	RNA Metabolism	0.087072
ETAE_1155	RNA Metabolism	0.0893126
ETAE_1240	RNA Metabolism	0.0744366
ETAE_1279	RNA Metabolism	0.095388
ETAE_1324	RNA Metabolism	0.114249
ETAE_1436	RNA Metabolism	0.072586
ETAE_1460	RNA Metabolism	0.115175
ETAE_1582	RNA Metabolism	0.115987
ETAE_1681	RNA Metabolism	0.126073
ETAE_1781	RNA Metabolism	0.0940823
ETAE_1878	RNA Metabolism	0.0958807
ETAE_2053	RNA Metabolism	0.0828481
ETAE_2067	RNA Metabolism	0.0821968
ETAE_2069	RNA Metabolism	0.125
ETAE_2236	RNA Metabolism	0.124968
ETAE_2270	RNA Metabolism	0.0849763
ETAE_2399	RNA Metabolism	0.127251
ETAE_2415	RNA Metabolism	0.101794
ETAE_2625	RNA Metabolism	0.056817
ETAE_2643	RNA Metabolism	0.0771914
ETAE_2644	RNA Metabolism	0.0799051
ETAE_2722	RNA Metabolism	0.0632998
ETAE_2726	RNA Metabolism	0.119946
ETAE_2727	RNA Metabolism	0.132645
ETAE_2728	RNA Metabolism	0.0543155
ETAE_2731	RNA Metabolism	0.0793032
ETAE_2805	RNA Metabolism	0.0844294
ETAE_2814	RNA Metabolism	0.0668143
ETAE_2815	RNA Metabolism	0.0630737
ETAE_2816	RNA Metabolism	0.100258
ETAE_2818	RNA Metabolism	0.090302
ETAE_2824	RNA Metabolism	0.116974
ETAE_2848	RNA Metabolism	0.0569358
ETAE_2873	RNA Metabolism	0.0801491
ETAE_2875	RNA Metabolism	0.125818
ETAE_2877	RNA Metabolism	0.11492
ETAE_3133	RNA Metabolism	0.0777211
ETAE_3149	RNA Metabolism	0.073518
ETAE_3151	RNA Metabolism	0.0327292
ETAE_3201	RNA Metabolism	0.124158
ETAE_3208	RNA Metabolism	0.013456
ETAE_3280	RNA Metabolism	0.112159
ETAE_3326	RNA Metabolism	0.0706767
ETAE_3439	RNA Metabolism	0.0923102
ETAE_3455	RNA Metabolism	0.12337
ETAE_3472	RNA Metabolism	0.136078
ETAE_3490	RNA Metabolism	0.121201
ETAE_3525	RNA Metabolism	0.130607
ETAE_0247	Stress Response	0.162646
ETAE_1520	Stress Response	0.160421
ETAE_1821	Stress Response	0.163375
ETAE_2093	Stress Response	0.151967
ETAE_2403	Stress Response	0.151686
ETAE_2822	Stress Response	0.17891
ETAE_0061	Stress Response	0.0845338
ETAE_0264	Stress Response	0.0773125
ETAE_0271	Stress Response	0.100764
ETAE_0272	Stress Response	0.107323
ETAE_0278	Stress Response	0.0802914
ETAE_0279	Stress Response	0.107094
ETAE_0285	Stress Response	0.0765965
ETAE_0353	Stress Response	0.0660199
ETAE_0354	Stress Response	0.0669607
ETAE_0355	Stress Response	0.0768463
ETAE_0359	Stress Response	0.0998854
ETAE_0372	Stress Response	0.136198
ETAE_0493	Stress Response	0.121057
ETAE_0511	Stress Response	0.10573
ETAE_0517	Stress Response	0.0729458
ETAE_0518	Stress Response	0.146952
ETAE_0522	Stress Response	0.129172
ETAE_0537	Stress Response	0.0979369
ETAE_0546	Stress Response	0.132002
ETAE_0563	Stress Response	0.143109
ETAE_0576	Stress Response	0.0741989
ETAE_0577	Stress Response	0.0800265
ETAE_0581	Stress Response	0.0811012
ETAE_0602	Stress Response	0.0880679
ETAE_0611	Stress Response	0.117538
ETAE_0744	Stress Response	0.104957
ETAE_0746	Stress Response	0.0859868
ETAE_0771	Stress Response	0.141488
ETAE_0789	Stress Response	0.103754
ETAE_0889	Stress Response	0.0939409
ETAE_0956	Stress Response	0.0656243
ETAE_0989	Stress Response	0.0961118
ETAE_1003	Stress Response	0.130389
ETAE_1046	Stress Response	0.110427
ETAE_1148	Stress Response	0.0825296
ETAE_1149	Stress Response	0.108414
ETAE_1241	Stress Response	0.0887527
ETAE_1242	Stress Response	0.101947
ETAE_1267	Stress Response	0.0743264
ETAE_1275	Stress Response	0.105898
ETAE_1406	Stress Response	0.0764081
ETAE_1444	Stress Response	0.111851
ETAE_1458	Stress Response	0.118744
ETAE_1483	Stress Response	0.0320927
ETAE_1486	Stress Response	0.131178
ETAE_1554	Stress Response	0.0071429
ETAE_1679	Stress Response	0.109834
ETAE_1682	Stress Response	0.089986
ETAE_1715	Stress Response	0.143882
ETAE_1744	Stress Response	0.0781841
ETAE_1865	Stress Response	0.0720551
ETAE_1868	Stress Response	0.129938
ETAE_1880	Stress Response	0.0963939
ETAE_2062	Stress Response	0.113492
ETAE_2155	Stress Response	0.0912698
ETAE_2169	Stress Response	0.0838435
ETAE_2209	Stress Response	0.0820463
ETAE_2236	Stress Response	0.124968
ETAE_2240	Stress Response	0.12909
ETAE_2399	Stress Response	0.127251
ETAE_2402	Stress Response	0.133066
ETAE_2414	Stress Response	0.107518
ETAE_2509	Stress Response	0.0902764
ETAE_2516	Stress Response	0.123984
ETAE_2610	Stress Response	0.0909297
ETAE_2724	Stress Response	0.0745939
ETAE_2726	Stress Response	0.119946
ETAE_2727	Stress Response	0.132645
ETAE_2730	Stress Response	0.150869
ETAE_2735	Stress Response	0.0804959
ETAE_2741	Stress Response	0.0569358
ETAE_2762	Stress Response	0.0796184
ETAE_2771	Stress Response	0.0822868
ETAE_2777	Stress Response	0.095671
ETAE_2811	Stress Response	0.0988848
ETAE_2812	Stress Response	0.107074
ETAE_2813	Stress Response	0.0497134
ETAE_2814	Stress Response	0.0668143
ETAE_2816	Stress Response	0.100258
ETAE_2818	Stress Response	0.090302
ETAE_2819	Stress Response	0.0618781
ETAE_2821	Stress Response	0.0872067
ETAE_2825	Stress Response	0.141185
ETAE_2826	Stress Response	0.0866402
ETAE_2855	Stress Response	0.126122
ETAE_2858	Stress Response	0.0498562
ETAE_2902	Stress Response	0.0617601
ETAE_3119	Stress Response	0.144024
ETAE_3149	Stress Response	0.073518
ETAE_3251	Stress Response	0.0800784
ETAE_3271	Stress Response	0.123566
ETAE_3326	Stress Response	0.0706767
ETAE_3367	Stress Response	0.100966
ETAE_3441	Stress Response	0.0855363
ETAE_3455	Stress Response	0.12337
ETAE_3457	Stress Response	0.115676
ETAE_3458	Stress Response	0.0754484
ETAE_3459	Stress Response	0.0979633
ETAE_3460	Stress Response	0.0689008
ETAE_3462	Stress Response	0.134113
ETAE_3476	Stress Response	0.104167
ETAE_3489	Stress Response	0.134948
ETAE_0462	Sulfur Metabolism	0.113326
ETAE_0956	Sulfur Metabolism	0.0656243
ETAE_1094	Sulfur Metabolism	0.116594
ETAE_1568	Sulfur Metabolism	0.118071
ETAE_1859	Sulfur Metabolism	0.127268
ETAE_2202	Sulfur Metabolism	0.104924
ETAE_2635	Sulfur Metabolism	0.102709
ETAE_3103	Sulfur Metabolism	0.104892
ETAE_3430	Sulfur Metabolism	0.109481
ETAE_3476	Sulfur Metabolism	0.104167
ETAE_0006	Virulence	0.173073
ETAE_0672	Virulence	0.166614
ETAE_1061	Virulence	0.194349
ETAE_1091	Virulence	0.16364
ETAE_1687	Virulence	0.178218
ETAE_1794	Virulence	0.15702
ETAE_1795	Virulence	0.166159
ETAE_1799	Virulence	0.168435
ETAE_2372	Virulence	0.164835
ETAE_2593	Virulence	0.161905
ETAE_0004	Virulence	0.0896185
ETAE_0008	Virulence	0.139752
ETAE_0009	Virulence	0.11495
ETAE_0137	Virulence	0.144498
ETAE_0191	Virulence	0.0989975
ETAE_0196	Virulence	0.0911694
ETAE_0197	Virulence	0.0987829
ETAE_0547	Virulence	0.122804
ETAE_1010	Virulence	0.0844887
ETAE_1032	Virulence	0.140004
ETAE_1039	Virulence	0.111478
ETAE_1067	Virulence	0.124854
ETAE_1068	Virulence	0.126871
ETAE_1668	Virulence	0.0845924
ETAE_1798	Virulence	0.1485
ETAE_1801	Virulence	0.135057
ETAE_1863	Virulence	0.100935
ETAE_2069	Virulence	0.125
ETAE_2453	Virulence	0.136008
ETAE_2454	Virulence	0.110137
ETAE_2455	Virulence	0.0990991
ETAE_2456	Virulence	0.0975827
ETAE_2457	Virulence	0.140857
ETAE_2572	Virulence	0.0527708
ETAE_2573	Virulence	0.070379
ETAE_2575	Virulence	0.0736238
ETAE_2576	Virulence	0.0702628
ETAE_2577	Virulence	0.0410488
ETAE_2594	Virulence	0.14582
ETAE_2610	Virulence	0.0909297
ETAE_2768	Virulence	0.10554
ETAE_2769	Virulence	0.114843
ETAE_2770	Virulence	0.122103
ETAE_2826	Virulence	0.0866402
ETAE_2875	Virulence	0.125818
ETAE_2983	Virulence	0.0800866
ETAE_3284	Virulence	0.0988465
ETAE_3451	Virulence	0.125059
ETAE_3452	Virulence	0.104092
ETAE_3497	Virulence	0.109898
