# Supplementary material for: Edwardsiella Comparative Phylogenomics Reveal the New Intra/Inter-Species Taxonomic Relationships, Virulence Evolution and Niche Adaptation Mechanisms
Source: PLoS One. 2012 May 10;7(5):e36987. doi: 10.1371/journal.pone.0036987 (PMC3349661; doi:10.1371/journal.pone.0036987)
Supplement: Table S11 — positive selected genes. (XLS) [file pone.0036987.s015.xls]

## Sheet: EdwGI Forward branch model
Orthologs	Gene Symbol	NCBI NR database Annotation	RAST subsystem annotation		Three branch model				Two branch model2			LRT test
					ω value			lnL	ω value		lnL
			Category	Subcategory	E. ictaluri branch	E. tarda EdwGII branch	E. tarda EdwGI branch		E. tarda branch	E. ictaluri branch
ETAE_0024		Conserved hypothetical protein	Other		0.33492	0.09027	0.21415	-4798.46	0.102	0.33111	-4801.29	5.66018
ETAE_0088	ilvG	Acetolactate synthase 2 catalytic subunit	Amino Acids and Derivatives	Branched-chain amino acids	0.17963	0.03696	0.1439	-3727.69	0.04363	0.17919	-3732.33	9.28985
ETAE_0091	ilvD	Dihydroxyacid dehydratase/phosphogluconate dehydratase	Amino Acids and Derivatives	Branched-chain amino acids	0.28695	0.02998	0.0884	-4263.02	0.03657	0.21724	-4267.37	8.71323
ETAE_0092	ilvA	Threonine dehydratase	Amino Acids and Derivatives	Branched-chain amino acids	0.12166	0.02413	0.1244	-3355.63	0.02705	0.1213	-3358.17	5.07319
ETAE_0093	ilvY	Transcriptional activator	Amino Acids and Derivatives	Alanine, serine, and glycine	0.09723	0.05512	0.18945	-2077.96	0.06231	0.09538	-2079.91	3.90035
ETAE_0094	ilvC	Ketol-Acid reductoisomerase	Cofactors, Vitamins, Prosthetic Groups, Pigments	Coenzyme A	0.08911	0.0374	0.12182	-3151.94	0.04182	0.09072	-3154.02	4.16195
ETAE_0094	ilvC	Ketol-Acid reductoisomerase	Amino Acids and Derivatives	Branched-chain amino acids	0.08911	0.0374	0.12182	-3151.94	0.04182	0.09072	-3154.02	4.16195
ETAE_0108	wecE	TDP-4-Oxo-6-Deoxy-D-Glucose transaminase	Other		0.14442	0.02829	0.17323	-2337.59	0.03483	0.1646	-2342.28	9.38022
ETAE_0116	hemX	Putative uroporphyrinogen III C-methyltransferase	Cofactors, Vitamins, Prosthetic Groups, Pigments	Tetrapyrroles	0.07827	0.04565	0.17508	-2604.88	0.05418	0.07656	-2608.12	6.48347
ETAE_0117	hemD	Uroporphyrinogen-Iii synthase	Cofactors, Vitamins, Prosthetic Groups, Pigments	Tetrapyrroles	0.31975	0.19192	0.71531	-1955.61	0.21523	0.31957	-1957.71	4.19117
ETAE_0118	hemC	Porphobilinogen deaminase	Cofactors, Vitamins, Prosthetic Groups, Pigments	Tetrapyrroles	999	0.0282	0.30588	-1399.78	0.043	0.21424	-1405.89	12.2164
ETAE_0141		Permeases of the drug/metabolite transporter (DMT) superfamily	Other		0.35337	0.03526	0.23404	-1972.42	0.04708	0.38155	-1978.72	12.5983
ETAE_0153	tatD	Deoxyribonuclease	Protein Metabolism	Secretion	0.4332	0.11646	0.37134	-1950.65	0.13245	0.4166	-1952.97	4.6304
ETAE_0153	tatD	Deoxyribonuclease	DNA Metabolism	DNA Metabolism - no subcategory	0.4332	0.11646	0.37134	-1950.65	0.13245	0.4166	-1952.97	4.6304
ETAE_0167	coaA	Panthothenate kinase	Cofactors, Vitamins, Prosthetic Groups, Pigments	Coenzyme A	0.24858	0.02248	0.10579	-2075.55	0.02616	0.22228	-2077.62	4.13917
ETAE_0198	plsC	1-Acyl-Sn-Glycerol-3-Phosphate acyltransferase	Phosphorus Metabolism	Phosphorus Metabolism - no subcategory	0.03481	0.02528	0.09409	-1637.08	0.03202	0.03726	-1639.39	4.60659
ETAE_0198	plsC	1-Acyl-Sn-Glycerol-3-Phosphate acyltransferase	Fatty Acids, Lipids, and Isoprenoids	Phospholipids	0.03481	0.02528	0.09409	-1637.08	0.03202	0.03726	-1639.39	4.60659
ETAE_0200	metH	12-Dependent methionine synthase	Amino Acids and Derivatives	Lysine, threonine, methionine, and cysteine	0.06845	0.03741	0.0872	-8074.21	0.04146	0.06797	-8077.92	7.41843
ETAE_0215	malM	Maltose regulon periplasmic protein	Carbohydrates	Di- and oligosaccharides	0.10898	0.05876	0.24484	-2232.34	0.06667	0.10978	-2234.62	4.5643
ETAE_0231		Multidrug resistance protein, MATE family	Other		0.11189	0.05262	0.19047	-3217.57	0.06036	0.10766	-3220.53	5.92539
ETAE_0234	dusA	tRNA-Dihydrouridine synthase	Other		0.09909	0.0481	0.19999	-2479.86	0.05957	0.1001	-2484.1	8.47745
ETAE_0271	hemN	Coproporphyrinogen III oxidase and related Fe-S oxidoreductases	Cofactors, Vitamins, Prosthetic Groups, Pigments	Tetrapyrroles	0.13977	0.01479	0.1296	-2457.59	0.02207	0.10412	-2463.53	11.8916
ETAE_0271	hemN	Coproporphyrinogen III oxidase and related Fe-S oxidoreductases	Stress Response	Stress Response - no subcategory	0.13977	0.01479	0.1296	-2457.59	0.02207	0.10412	-2463.53	11.8916
ETAE_0271	hemN	Coproporphyrinogen III oxidase and related Fe-S oxidoreductases	RNA Metabolism	RNA processing and modification	0.13977	0.01479	0.1296	-2457.59	0.02207	0.10412	-2463.53	11.8916
ETAE_0279	rsmE	Ribosomal RNA small subunit methyltransferase E	Stress Response	Stress Response - no subcategory	0.15708	0.04784	0.48643	-1695.6	0.05619	0.15165	-1697.84	4.47939
ETAE_0279	rsmE	Ribosomal RNA small subunit methyltransferase E	RNA Metabolism	RNA processing and modification	0.15708	0.04784	0.48643	-1695.6	0.05619	0.15165	-1697.84	4.47939
ETAE_0298	torA	Trimethylamine-N-Oxide reductase	Respiration	Electron accepting reactions	999	0.02848	0.10325	-5466.94	0.03402	1.76762	-5473.25	12.63
ETAE_0301	torT	Periplasmic sensory protein associated with the TorRS two-component regulatory system	Respiration	Electron accepting reactions	0.1782	0.0512	0.19462	-2513.28	0.06305	0.1849	-2517.05	7.54455
ETAE_0302	torS	Sensor histidine kinase/response regulator	Respiration	Electron accepting reactions	0.20677	0.06799	0.17309	-7116.56	0.07412	0.2008	-7119.79	6.45808
ETAE_0308	dsbD	Thiol:Disulfide interchange protein	Respiration	Respiration - no subcategory	0.11427	0.06509	0.24482	-4338.38	0.07592	0.1082	-4343.86	10.9731
ETAE_0308	dsbD	Thiol:Disulfide interchange protein	Protein Metabolism	Protein folding	0.11427	0.06509	0.24482	-4338.38	0.07592	0.1082	-4343.86	10.9731
ETAE_0351	miaA	tRNA delta(2)-isopentenylpyrophosphate transferase	RNA Metabolism	RNA processing and modification	0.33499	0.03734	0.16695	-1922.97	0.04579	0.26543	-1924.97	4.01182
ETAE_0393	basS	Sensor protein BasS/PmrB	Regulation and Cell signaling	Regulation and Cell signaling - no subcategory	0.16719	0.04164	0.11835	-2639.76	0.04839	0.17064	-2641.77	4.02532
ETAE_0393	basS	Sensor protein BasS/PmrB	Cell Wall and Capsule	Gram-Negative cell wall components	0.16719	0.04164	0.11835	-2639.76	0.04839	0.17064	-2641.77	4.02532
ETAE_0432	crcB	Camphor resistance protein	Other		0.03076	0.01562	0.18205	-898.226	0.02826	0.02788	-903.208	9.9632
ETAE_0467	glnE	Glutamine synthetase adenylyltransferase	Nitrogen Metabolism	Nitrogen Metabolism - no subcategory	0.10852	0.05729	0.11704	-6835.96	0.06186	0.10821	-6838.41	4.89504
ETAE_0490		Putative cytochrome	Respiration	Respiration - no subcategory	0.23214	0.03837	0.21636	-977.509	0.05332	0.139	-979.66	4.30241
ETAE_0514		Hypothetical protein	Protein Metabolism	Protein degradation	0.23303	0.07558	0.17502	-3198.98	0.08925	0.19879	-3201.16	4.35219
ETAE_0536		Hypothetical protein	Other		0.19069	0.05971	0.15019	-4613.43	0.06867	0.18561	-4616.78	6.69942
ETAE_0547		Conserved Hypothetical protein	Virulence	Resistance to antibiotics and toxic compounds	20.1819	0.01832	0.12155	-1126.7	0.02639	0.36105	-1129.7	5.99918
ETAE_0548	proS	Prolyl-tRNA synthetase	Protein Metabolism	Protein biosynthesis	0.08836	0.02689	0.10251	-3569.67	0.03306	0.08068	-3573.06	6.76656
ETAE_0548	proS	Prolyl-tRNA synthetase	Amino Acids and Derivatives	Proline and 4-hydroxyproline	0.08836	0.02689	0.10251	-3569.67	0.03306	0.08068	-3573.06	6.76656
ETAE_0549		Conserved Hypothetical protein	RNA Metabolism	RNA processing and modification	0.18741	0.04058	0.1775	-1780.07	0.0512	0.17694	-1782.89	5.65166
ETAE_0551	metQ	DL-Methionine transporter substrate-binding subunit	Amino Acids and Derivatives	Lysine, threonine, methionine, and cysteine	0.02292	0.01557	0.09297	-1661.44	0.02021	0.02339	-1663.64	4.3921
ETAE_0553	metN	DL-Methionine transporter ATP-binding subunit	Amino Acids and Derivatives	Lysine, threonine, methionine, and cysteine	0.08838	0.02196	0.0982	-2134.98	0.02648	0.0951	-2137.45	4.94141
ETAE_0601	pdxA	4-Hydroxythreonine-4-Phosphate dehydrogenase	Cofactors, Vitamins, Prosthetic Groups, Pigments	Pyridoxine	0.2656	0.05612	0.18543	-2048.77	0.06556	0.27721	-2051.23	4.92455
ETAE_0624	fadD	Long-Chain acyl-CoA synthetase	Cofactors, Vitamins, Prosthetic Groups, Pigments	Biotin	0.13728	0.04097	0.1272	-4271.42	0.04868	0.13001	-4275.76	8.68687
ETAE_0665	acnB	Bifunctional aconitate hydratase 2/2-methylisocitrate dehydratase	Carbohydrates	Central carbohydrate metabolism	0.07421	0.01809	0.04934	-4777.26	0.02071	0.06727	-4779.36	4.19248
ETAE_0681	agaD	PTS system, N-acetylgalactosamine-specific IID	Carbohydrates	Aminosugars	0.08186	0.01538	0.09673	-1847.93	0.01967	0.07504	-1850.98	6.10599
ETAE_0717		Conserved Hypothetical protein	Plant-Prokaryote DOE project	Plant-Prokaryote DOE project - no subcategory	0.10226	0.07469	0.60171	-1037.68	0.08795	0.10666	-1040.34	5.30437
ETAE_0718	csdA	Cysteine sulfinate desulfinase	RNA Metabolism	RNA processing and modification	0.16011	0.04898	0.18576	-2855.37	0.05835	0.15956	-2858.93	7.11717
ETAE_0718	csdA	Cysteine sulfinate desulfinase	Plant-Prokaryote DOE project	Plant-Prokaryote DOE project - no subcategory	0.16011	0.04898	0.18576	-2855.37	0.05835	0.15956	-2858.93	7.11717
ETAE_0718	csdA	Cysteine sulfinate desulfinase	Amino Acids and Derivatives	Alanine, serine, and glycine	0.16011	0.04898	0.18576	-2855.37	0.05835	0.15956	-2858.93	7.11717
ETAE_0751	rnhB	Ribonuclease HII	RNA Metabolism	RNA processing and modification	0.10192	0.02381	0.49769	-1283.84	0.03214	0.0818	-1288.97	10.2513
ETAE_0772	tadA	tRNA-Specific adenosine deaminase	RNA Metabolism	RNA processing and modification	0.09467	0.02772	0.1106	-1142.55	0.03801	0.06329	-1144.69	4.27836
ETAE_0774	purL	Phosphoribosylformylglycinamidine synthase	Nucleosides and Nucleotides	Purines	0.08651	0.03457	0.0926	-8431.39	0.03876	0.08508	-8435.83	8.88113
ETAE_0916	nfnB	Dihydropteridine reductase	Other		0.51987	0.04565	0.23064	-1555.13	0.06152	0.4767	-1559.08	7.89289
ETAE_0986		Putative transporter, major facilitator family	Other		0.24109	0.04061	0.13245	-3166.6	0.0476	0.20786	-3169.45	5.71182
ETAE_1081	phoR	Phosphate regulon sensor protein	Other		0.11831	0.03653	0.16462	-2004.85	0.04283	0.10592	-2007.07	4.44935
ETAE_1092		Putative peptidase	Other		0.06524	0.018	0.07561	-2939.11	0.02229	0.06093	-2942.07	5.92384
ETAE_1102		Putative acetyltransferase	RNA Metabolism	RNA processing and modification	0.17348	0.08297	0.22731	-5176.45	0.09221	0.18336	-5180.25	7.59631
ETAE_1142	mntH	Manganese transport protein	Other		0.0855	0.00788	0.04449	-2576.34	0.01059	0.08026	-2579.64	6.60781
ETAE_1155	folE	GTP cyclohydrolase I	RNA Metabolism	RNA processing and modification	0.06459	0.01561	0.12603	-1339.2	0.02206	0.05975	-1341.84	5.2885
ETAE_1155	folE	GTP cyclohydrolase I	Regulation and Cell signaling	Regulation and Cell signaling - no subcategory	0.06459	0.01561	0.12603	-1339.2	0.02206	0.05975	-1341.84	5.2885
ETAE_1155	folE	GTP cyclohydrolase I	Cofactors, Vitamins, Prosthetic Groups, Pigments	Folate and pterines	0.06459	0.01561	0.12603	-1339.2	0.02206	0.05975	-1341.84	5.2885
ETAE_1162	cdd	Cytidine deaminase	Nucleosides and Nucleotides	Pyrimidines	0.30276	0.07858	0.2757	-2208.5	0.09172	0.26861	-2211.41	5.81725
ETAE_1162	cdd	Cytidine deaminase	Regulation and Cell signaling	Programmed Cell Death and Toxin-antitoxin Systems	0.30276	0.07858	0.2757	-2208.5	0.09172	0.26861	-2211.41	5.81725
ETAE_1242	pepN	Aminopeptidase N	Protein Metabolism	Protein degradation	0.19895	0.03865	0.08536	-5756.17	0.04268	0.18562	-5758.36	4.38953
ETAE_1242	pepN	Aminopeptidase N	Stress Response	Oxidative stress	0.19895	0.03865	0.08536	-5756.17	0.04268	0.18562	-5758.36	4.38953
ETAE_1275	mgsA	Methylglyoxal synthase	Stress Response	Oxidative stress	0.09325	0.04152	0.36467	-997.906	0.04909	0.09358	-999.936	4.0599
ETAE_1275	mgsA	Methylglyoxal synthase	Carbohydrates	Central carbohydrate metabolism	0.09325	0.04152	0.36467	-997.906	0.04909	0.09358	-999.936	4.0599
ETAE_1291	arnB	UDP-4-Amino-4-Deoxy-L-Arabinose--Oxoglutarate aminotransferase	Cell Wall and Capsule	Gram-Negative cell wall components	0.10346	0.03161	0.14383	-2720.95	0.03957	0.09686	-2726.06	10.2267
ETAE_1352		Hypothetical protein	Other		999	0.06901	0.20815	-1433.3	0.08091	999	-1435.26	3.91923
ETAE_1369		Hypothetical protein	Other		0.26015	0.04895	0.28099	-1275.3	0.06366	0.43723	-1279.84	9.07518
ETAE_1404	hemM	Outer membrane lipoprotein	Membrane Transport	Lipoprotein sorting	0.13552	0.07996	0.24409	-1548.5	0.11339	0.13392	-1552.57	8.12823
ETAE_1404	hemM	Outer membrane lipoprotein	Cell Wall and Capsule	Gram-Negative cell wall components	0.13552	0.07996	0.24409	-1548.5	0.11339	0.13392	-1552.57	8.12823
ETAE_1405	hemA	Glutamyl-tRNA reductase	Cofactors, Vitamins, Prosthetic Groups, Pigments	Tetrapyrroles	0.03985	0.02616	0.09302	-2514.76	0.03098	0.03878	-2516.74	3.96229
ETAE_1422	mdtH	Multidrug resistance protein	Miscellaneous	Miscellaneous - no subcategory	0.09389	0.02256	0.08306	-2556.97	0.02615	0.09365	-2559.01	4.07844
ETAE_1428		Aminotransferase class I and II	Other		0.21042	0.05295	0.21547	-2866.01	0.06358	0.19141	-2869.48	6.93669
ETAE_1434		Hypothetical protein	Other		0.19172	0.10431	0.25162	-2209.06	0.1335	0.19797	-2212.39	6.66889
ETAE_1532	trpC	Phosphoribosylanthranilate isomerase	Amino Acids and Derivatives	Aromatic amino acids and derivatives	0.13672	0.08437	0.21619	-3513.21	0.09242	0.1403	-3515.28	4.13333
ETAE_1560	terC	Integral membrane protein	Other		0.06235	0.0264	0.08117	-3716.3	0.03131	0.05711	-3719.07	5.54491
ETAE_1568		Sodium:Dicarboxylate symporter	Sulfur Metabolism	Organic sulfur assimilation	0.10064	0.01967	0.0803	-3166.17	0.02541	0.09513	-3170.17	8.00521
ETAE_1681	rnt	Ribonuclease T	RNA Metabolism	RNA processing and modification	0.15143	0.03132	0.2084	-1534.9	0.04001	0.14384	-1538.02	6.24026
ETAE_1707	manA	Mannose-6-Phosphate isomerase, class I	Carbohydrates	Monosaccharides	0.36548	0.05809	0.19741	-3089.6	0.07142	0.29157	-3093.9	8.58342
ETAE_1723		Hypothetical protein	Other		999	0.05307	0.62189	-869.35	0.06881	0.65556	-873.282	7.86498
ETAE_1749		Antigenic protein Et 32	Other		0.11945	0.0467	0.19244	-2266.73	0.05451	0.11419	-2269.03	4.58742
ETAE_1770		Hypothetical protein	Other		0.21408	0.07216	0.16383	-7036.71	0.08068	0.20531	-7039.71	5.99946
ETAE_1794		Putative heme iron utilization protein	Virulence	Iron Scavenging Mechanisms	0.20696	0.07644	0.43391	-1447.16	0.09305	0.19354	-1449.39	4.46498
ETAE_1795		Hypothetical protein	Virulence	Iron Scavenging Mechanisms	1.34538	0.07614	0.29622	-1695.65	0.08789	1.26494	-1697.87	4.45132
ETAE_1799	hmuT	Hemin-Binding periplasmic protein	Virulence	Iron Scavenging Mechanisms	0.12553	0.04192	0.29029	-2174.83	0.05896	0.13497	-2179.12	8.57953
ETAE_1843	phsC	Thiosulfate reductase cytochrome B subunit	Respiration	Electron accepting reactions	0.32349	0.06781	0.36388	-1877.3	0.0859	0.35876	-1881.99	9.37848
ETAE_1868	pspF	Phage shock protein operon transcriptional activator	Stress Response	Stress Response - no subcategory	0.2051	0.06246	0.50191	-2633.38	0.12417	0.09103	-2657.4	48.031
ETAE_1878	rnb	Exoribonuclease II	RNA Metabolism	RNA processing and modification	0.11151	0.03776	0.13002	-4028.45	0.0439	0.11429	-4031.94	6.97321
ETAE_2053	trmU	tRNA (5-methylaminomethyl-2-thiouridylate)-methyltransferase	RNA Metabolism	RNA processing and modification	0.02896	0.02927	0.15142	-2212.1	0.03574	0.02955	-2215.48	6.7751
ETAE_2053	trmU	tRNA (5-methylaminomethyl-2-thiouridylate)-methyltransferase	Plant-Prokaryote DOE project	Plant-Prokaryote DOE project - no subcategory	0.02896	0.02927	0.15142	-2212.1	0.03574	0.02955	-2215.48	6.7751
ETAE_2084		Hypothetical protein	Other		0.17091	0.06699	0.47258	-733.733	0.08518	0.16721	-735.724	3.98113
ETAE_2166		Hypothetical protein	Other		0.0766	0.0292	0.12634	-2121.48	0.03606	0.07126	-2123.91	4.84744
ETAE_2177	aroA	3-Phosphoshikimate 1-carboxyvinyltransferase	Amino Acids and Derivatives	Aromatic amino acids and derivatives	0.12026	0.04073	0.12766	-2979.8	0.04673	0.11274	-2982.31	5.00073
ETAE_2180		Hypothetical protein	Other		0.20393	0.05215	0.14797	-3784.57	0.0576	0.19436	-3786.58	4.01715
ETAE_2216		Hcp oxidoreductase, NADH-dependent	Nitrogen Metabolism	Nitrogen Metabolism - no subcategory	0.08326	0.08674	0.28315	-2729.88	0.11439	0.0853	-2735.68	11.6012
ETAE_2277	hisC	Histidinol-Phosphate aminotransferase	Amino Acids and Derivatives	Histidine Metabolism	0.162	0.04652	0.1882	-2342.31	0.05454	0.15395	-2344.86	5.09558
ETAE_2287		Tryptophan-Specific transport protein	Other		0.03961	0.02204	0.11859	-2503.75	0.02686	0.03969	-2507.48	7.46625
ETAE_2297		Putative cobalamin synthesis protein	Other		0.18179	0.06094	0.22703	-2754.8	0.08242	0.17713	-2759.81	10.0203
ETAE_2354	menE	O-Succinylbenzoic acid--CoA ligase	Cofactors, Vitamins, Prosthetic Groups, Pigments	Quinone cofactors	0.53417	0.07976	0.38233	-3707.22	0.09326	0.47743	-3713.18	11.9337
ETAE_2392	yfbR	5'-Nucleotidase	Nucleosides and Nucleotides	Detoxification	0.05342	0.02995	0.39918	-1299.05	0.03714	0.05101	-1302.13	6.17002
ETAE_2407	fabG	3-Ketoacyl-(Acyl-Carrier-Protein) reductase	Fatty Acids, Lipids, and Isoprenoids	Fatty acids	0.28384	0.08719	0.29835	-1834.86	0.10186	0.2478	-1837.04	4.37422
ETAE_2410	cvpA	Colicin V production protein	Other		0.1103	0.0347	0.30061	-963.945	0.04703	0.10251	-966.524	5.15769
ETAE_2463		Hypothetical protein	Other		0.13479	0.04312	0.2166	-2491.6	0.059	0.12019	-2495.92	8.64114
ETAE_2464		Hypothetical protein	Other		0.11404	0.06064	0.32995	-3578.58	0.07751	0.11499	-3586.22	15.2798
ETAE_2489		Hypothetical protein	Other		85.0936	0.02192	0.16683	-1280.25	0.02887	23.8562	-1282.33	4.16127
ETAE_2515	leuE	Lysine exporter protein (LysE/YggA)	Other		0.04199	0.02266	0.15947	-1365.06	0.029	0.0462	-1367.5	4.86506
ETAE_2520		Transcriptional regulator (LysR family)	Other		0.28661	0.0905	0.28202	-2614.57	0.11077	0.26021	-2617.5	5.87216
ETAE_2537	kbaZ	Tagatose 6-phosphate kinase KbaZ	Carbohydrates	Aminosugars	0.04042	0.03111	0.15248	-2670.67	0.03617	0.03923	-2673.21	5.0952
ETAE_2568		Hypothetical protein	Other		0.1051	0.01716	0.41671	-2899.06	0.02685	0.08808	-2914.39	30.6444
ETAE_2570	aroG	DahP synthetase; phenylalanine repressible	Amino Acids and Derivatives	Aromatic amino acids and derivatives	0.07817	0.02352	0.15786	-2509.65	0.03231	0.06764	-2515.91	12.5155
ETAE_2653		Aldo/Keto reductase	Other		0.1489	0.06281	0.22191	-2308.84	0.07481	0.13897	-2312.24	6.79281
ETAE_2654	nxiA	Putative nickel transporter	Membrane Transport	Membrane Transport - no subcategory	0.07764	0.04885	0.15524	-2624.3	0.06153	0.0727	-2628.6	8.59673
ETAE_2684		Putative anti-sigma regulatory factor (Ser/Thr protein kinase)	Other		0.44386	0.0476	0.34521	-1133.99	0.06566	0.45637	-1136.69	5.39688
ETAE_2705	dltE	Short chain dehydrogenase	Other		0.16176	0.05078	0.15551	-1807.44	0.06149	0.1208	-1809.73	4.56848
ETAE_2767	emrB	Multidrug resistance protein B	Other		0.0215	0.00782	0.05684	-2994.94	0.01155	0.02147	-2999.14	8.39865
ETAE_2801	hisS	Histidyl-tRNA synthetase	Regulation and Cell signaling	Regulation and Cell signaling - no subcategory	0.05601	0.03949	0.12038	-2630.77	0.04815	0.05271	-2632.94	4.34465
ETAE_2801	hisS	Histidyl-tRNA synthetase	Protein Metabolism	Protein biosynthesis	0.05601	0.03949	0.12038	-2630.77	0.04815	0.05271	-2632.94	4.34465
ETAE_2801	hisS	Histidyl-tRNA synthetase	Plant-Prokaryote DOE project	Plant-Prokaryote DOE project - no subcategory	0.05601	0.03949	0.12038	-2630.77	0.04815	0.05271	-2632.94	4.34465
ETAE_2801	hisS	Histidyl-tRNA synthetase	Amino Acids and Derivatives	Histidine Metabolism	0.05601	0.03949	0.12038	-2630.77	0.04815	0.05271	-2632.94	4.34465
ETAE_2808	pepB	Aminopeptidase B	Protein Metabolism	Protein processing and modification	0.05845	0.0607	0.20919	-3129.05	0.07278	0.05823	-3133.07	8.03918
ETAE_2815	nifS	Cysteine desulfurase	RNA Metabolism	RNA processing and modification	0.10765	0.01012	0.0553	-2320.77	0.01659	0.10067	-2322.85	4.15238
ETAE_2815	nifS	Cysteine desulfurase	Plant-Prokaryote DOE project	Plant-Prokaryote DOE project - no subcategory	0.10765	0.01012	0.0553	-2320.77	0.01659	0.10067	-2322.85	4.15238
ETAE_2815	nifS	Cysteine desulfurase	Amino Acids and Derivatives	Alanine, serine, and glycine	0.10765	0.01012	0.0553	-2320.77	0.01659	0.10067	-2322.85	4.15238
ETAE_2846		Hypothetical protein	Other		0.19097	0.10864	0.38148	-1512.14	0.13755	0.19634	-1514.9	5.50597
ETAE_2848	trmD	tRNA-(Guanine-N1)-Methyltransferase	RNA Metabolism	RNA processing and modification	0.09477	0.05949	0.59099	-1400.19	0.07231	0.09838	-1402.86	5.34194
ETAE_2848	trmD	tRNA-(Guanine-N1)-Methyltransferase	Protein Metabolism	Protein biosynthesis	0.09477	0.05949	0.59099	-1400.19	0.07231	0.09838	-1402.86	5.34194
ETAE_2868	gadB	Glutamate decarboxylase	Other		0.13996	0.01844	0.0688	-3045.48	0.0233	0.13813	-3048.59	6.218
ETAE_2875	pcm	Protein-L-Isoaspartate(D-Aspartate) O-methyltransferase	Virulence	Virulence - no subcategory	0.02123	0.01253	0.15236	-1382.99	0.0182	0.02097	-1387	8.0258
ETAE_2875	pcm	Protein-L-Isoaspartate(D-Aspartate) O-methyltransferase	RNA Metabolism	RNA processing and modification	0.02123	0.01253	0.15236	-1382.99	0.0182	0.02097	-1387	8.0258
ETAE_2910	hyfR	Putative hydrogenlyase transcriptional activator	Respiration	Respiration - no subcategory	0.03169	0.04315	0.09438	-4716.26	0.04814	0.03122	-4718.41	4.28952
ETAE_2912		Transcriptional regulator, LysR family	Regulation and Cell signaling	Regulation and Cell signaling - no subcategory	0.21707	0.04705	0.19985	-2411.3	0.06099	0.1864	-2415.16	7.71561
ETAE_2933		Glycine cleavage T protein	Other		10.2337	0.06112	0.2309	-2687.37	0.08107	0.49347	-2691.69	8.64867
ETAE_2934	aroE	Shikimate 5-dehydrogenase	Amino Acids and Derivatives	Aromatic amino acids and derivatives	0.04904	0.059	0.19996	-2019.86	0.0678	0.0469	-2021.88	4.03085
ETAE_2954		Small conductance mechanosensitive ion channel, MscS family	Other		0.06788	0.02383	0.12449	-1857.55	0.03145	0.06223	-1861.08	7.06405
ETAE_3132		Putative exported protein	Other		0.12311	0.08727	0.13636	-10219	0.09553	0.12399	-10221.7	5.30502
ETAE_3133	cafA	Ribonuclease G	RNA Metabolism	RNA processing and modification	0.04934	0.00993	0.06364	-2884.09	0.01309	0.04767	-2886.99	5.81061
ETAE_3184	uvrA	Excinuclease ABC, A subunit	DNA Metabolism	DNA repair	0.0318	0.01184	0.06628	-3431.55	0.01728	0.02696	-3435.7	8.30606
ETAE_3188	dkgA	2,5-Diketo-D-Gluconate reductase A	Carbohydrates	Monosaccharides	0.317	0.04513	0.20794	-1972.07	0.05468	0.32826	-1974.91	5.68179
ETAE_3199		Peptide deformylase	Protein Metabolism	Protein biosynthesis	0.02754	0.03849	0.18218	-1082.92	0.05297	0.02657	-1085.38	4.92771
ETAE_3199		Peptide deformylase	Carbohydrates	Central carbohydrate metabolism	0.02754	0.03849	0.18218	-1082.92	0.05297	0.02657	-1085.38	4.92771
ETAE_3272		Disulfide bond chaperones of the HSP33 family	Other		0.07851	0.05922	0.26168	-2114.99	0.07012	0.07713	-2118.25	6.52209
ETAE_3278	envZ	Osmolarity sensor protein	Other		0.05622	0.02079	0.09991	-2896.45	0.02406	0.05667	-2899.15	5.39767
ETAE_3367	gor	Glutathione-Disulfide reductase	Stress Response	Oxidative stress	0.04794	0.02762	0.0717	-2991.17	0.03281	0.04846	-2993.29	4.24509
ETAE_3373		Transcriptional regulator	Other		999	0.04968	0.28356	-1962.48	0.05694	999	-1965.54	6.10569
ETAE_3377		Sugar kinase, ribokinase family	Carbohydrates	Monosaccharides	0.16715	0.02149	0.11381	-2130	0.03178	0.13881	-2133.29	6.58823
ETAE_3377		Sugar kinase, ribokinase family	Carbohydrates	Central carbohydrate metabolism	0.16715	0.02149	0.11381	-2130	0.03178	0.13881	-2133.29	6.58823
ETAE_3378		Predicted Zn-dependent peptidases	Other		0.0906	0.05398	0.13723	-3706.96	0.06015	0.09135	-3708.97	4.03191
ETAE_3382		Endo-1,4-D-Glucanase	Other		0.08305	0.07305	0.42717	-2758.12	0.09534	0.06763	-2766.07	15.887
ETAE_3390	dppF	Dipeptide transporter ATP-binding subunit	Membrane Transport	ABC transporters	0.08647	0.03609	0.13735	-2155.63	0.04244	0.07993	-2157.65	4.04557
ETAE_3392	dppC	Dipeptide transporter	Membrane Transport	ABC transporters	0.05593	0.0139	0.68579	-1641.53	0.02127	0.07855	-1651.32	19.5751
ETAE_3429	thrA	Homoserine dehydrogenase	Amino Acids and Derivatives	Lysine, threonine, methionine, and cysteine	0.15536	0.01952	0.05905	-5506.33	0.02236	0.14638	-5509.32	5.97004
ETAE_3446	fpr	Ferredoxin-NADP reductase	Respiration	Respiration - no subcategory	0.12994	0.02955	0.14472	-1773.44	0.03143	0.33517	-1776.68	6.48209
ETAE_3478		Pyridine nucleotide-disulphide oxidoreductase	Carbohydrates	Central carbohydrate metabolism	0.14542	0.04515	0.1859	-3392.11	0.05261	0.1382	-3395.71	7.20181
ETAE_3478		Pyridine nucleotide-disulphide oxidoreductase	Amino Acids and Derivatives	Alanine, serine, and glycine	0.14542	0.04515	0.1859	-3392.11	0.05261	0.1382	-3395.71	7.20181
ETAE_3479	argH	Argininosuccinate lyase	Amino Acids and Derivatives	Arginine; urea cycle, polyamines	0.09002	0.0289	0.09494	-3228.52	0.03329	0.08721	-3230.57	4.11369
ETAE_3482	argC	N-Acetyl-Gamma-Glutamyl-Phosphate reductase	Amino Acids and Derivatives	Arginine; urea cycle, polyamines	0.16953	0.05849	0.45356	-2578.4	0.07252	0.1709	-2585.37	13.9366
ETAE_3488	mdfA	Multidrug translocase	Other		0.16152	0.02921	0.18995	-2666.09	0.03811	0.156	-2671.53	10.8744
ETAE_3550		Hypothetical protein	Protein Metabolism	Protein biosynthesis	0.04748	0.02237	0.09166	-3075.54	0.02626	0.04902	-3078.3	5.5147

## Sheet: E.ictaluri Forward branch model
Orthologs	Gene Symbol	NCBI NR database Annotation	Category	Subcategory	Three branch model				Two branch model1			LRT value
					ω value			lnL	ω value		lnL
					E. tarda EdwGII branch	E. tarda EdwGI branch	E. ictaluri branch		E. tarda EdwGII branch	Edwardsiella non-EdwGII branch
ETAE_0025	uraA	Putative xanthine/uracil permeases	Nucleosides and Nucleotides	Nucleosides and Nucleotides - no subcategory	0.02405	0.0001	0.11442	-3203.75	0.02409	0.06327	-3211.82	16.1321
ETAE_0025	uraA	Putative xanthine/uracil permeases	Nucleosides and Nucleotides	Purines	0.02405	0.0001	0.11442	-3203.75	0.02409	0.06327	-3211.82	16.1321
ETAE_0070	coaD	Phosphopantetheine adenylyltransferase	Cofactors, Vitamins, Prosthetic Groups, Pigments	Coenzyme A	0.03373	0.0001	0.17406	-762.046	0.03343	0.06423	-764.327	4.56266
ETAE_0097	gppA	Guanosine pentaphosphate phosphohydrolase	Regulation and Cell signaling	Regulation and Cell signaling - no subcategory	0.04658	0.02909	0.24589	-3455.03	0.04741	0.10038	-3458.64	7.21793
ETAE_0097	gppA	Guanosine pentaphosphate phosphohydrolase	Phosphorus Metabolism	Phosphorus Metabolism - no subcategory	0.04658	0.02909	0.24589	-3455.03	0.04741	0.10038	-3458.64	7.21793
ETAE_0109	wzxE	Membrane protein involved in the export of O-antigen and teichoic acid	other		0.04083	0.05552	0.36105	-2718.62	0.0415	0.13093	-2720.64	4.03649
ETAE_0123		Conserved hypothetical protein	other		0.05056	0.0001	0.10151	-1601.01	0.05101	0.04593	-1602.96	3.9024
ETAE_0136	gntR	Transcriptional regulator	Carbohydrates	Central carbohydrate metabolism	0.02785	0.0277	0.5881	-2157.07	0.02942	0.08155	-2159.86	5.57371
ETAE_0136	gntR	Transcriptional regulator	Carbohydrates	Monosaccharides	0.02785	0.0277	0.5881	-2157.07	0.02942	0.08155	-2159.86	5.57371
ETAE_0155	rfaH	Transcriptional activator	RNA Metabolism	Transcription	0.04117	0.0262	15.6026	-893.999	0.03941	0.12494	-897.663	7.32891
ETAE_0184		Hypothetical protein	other		0.08039	0.0001	0.23349	-1603.98	0.07852	0.06571	-1605.94	3.91021
ETAE_0191	tolC	Outer membrane protein	Virulence	Virulence - no subcategory	0.03056	0.0001	0.0652	-3019.84	0.03078	0.02899	-3023.28	6.87892
ETAE_0191	tolC	Outer membrane protein	Virulence	Resistance to antibiotics and toxic compounds	0.03056	0.0001	0.0652	-3019.84	0.03078	0.02899	-3023.28	6.87892
ETAE_0205		Putative Na+/H+-dicarboxylate symporters	other		0.01321	0.0001	0.0585	-2582.49	0.01327	0.03692	-2585.24	5.49856
ETAE_0213	malK	Maltose/Maltodextrin transporter ATP-binding protein	Carbohydrates	Di- and oligosaccharides	0.0248	0.0001	0.04452	-2282.39	0.02498	0.0245	-2284.46	4.14755
ETAE_0227	citC	Citrate lyase synthetase	Carbohydrates	Central carbohydrate metabolism	0.05268	0.0001	0.13896	-2193.69	0.05317	0.06971	-2196.41	5.44803
ETAE_0230	lexA	SOS-Response transcriptional repressors (RecA-mediated autopeptidases)	DNA Metabolism	DNA repair	0.00661	0.0001	0.13628	-1212.43	0.00659	0.06225	-1215.56	6.26512
ETAE_0240		Putative iron-containing alcohol dehydrogenase	Carbohydrates	Monosaccharides	0.01938	0.02327	1.05481	-2431.79	0.02027	0.09671	-2434.23	4.88678
ETAE_0251	narG	Nitrate reductase alpha subunit	Nitrogen Metabolism	Nitrogen Metabolism - no subcategory	0.04026	0.03505	0.22464	-7822.83	0.04096	0.08052	-7827.6	9.54341
ETAE_0252	narK	Nitrate/Nitrite transporter	Nitrogen Metabolism	Nitrogen Metabolism - no subcategory	0.03874	0.0001	0.28676	-2978.29	0.03901	0.09735	-2981.99	7.3853
ETAE_0263	mltC	Murein transglycosylase C	Cell Wall and Capsule	Cell Wall and Capsule - no subcategory	0.01955	0.0001	0.04134	-2185.23	0.01982	0.02361	-2187.28	4.0952
ETAE_0266	trmB	tRNA (guanine-N(7))-methyltransferase	RNA Metabolism	RNA processing and modification	0.02408	0.0001	0.16419	-1345.32	0.02438	0.09539	-1347.69	4.74179
ETAE_0280	endA	Deoxyribonuclease I	other		0.04937	0.01887	0.134	-1694.78	0.04834	0.08442	-1697.23	4.90008
ETAE_0328		Putative transporter	Carbohydrates	Organic acids	0.04811	0.02447	0.44285	-1717.49	0.04907	0.1263	-1720.32	5.64667
ETAE_0329	ykgF	Putative electron transport protein	Carbohydrates	Organic acids	0.02167	0.01811	0.28274	-3094.37	0.02212	0.05776	-3097.97	7.20728
ETAE_0356		Hypothetical protein	other		0.04093	0.03411	0.21185	-2494.04	0.04209	0.10409	-2496.2	4.33414
ETAE_0371	fklB	Peptidyl-Prolyl cis-trans isomerase	Protein Metabolism	Protein folding	0.00085	0.0001	0.1523	-1199.39	0.00089	0.04876	-1201.91	5.04073
ETAE_0382	yjfG	UDP-N-Acetylmuramate:L-Alanyl-Gamma-D-Glutamyl-Meso-Diaminopimelate ligase	Cell Wall and Capsule	Cell Wall and Capsule - no subcategory	0.02438	0.01269	0.15404	-3208.04	0.02537	0.04921	-3212.1	8.11386
ETAE_0411	deaD	ATP-Dependent RNA helicase	RNA Metabolism	RNA processing and modification	0.02688	0.0001	0.02606	-3669.03	0.0265	0.01597	-3671.46	4.85861
ETAE_0416	yhbU	Putative collagenase	other		0.02368	0.0001	0.0417	-2116.82	0.0236	0.02095	-2119.42	5.20749
ETAE_0430		Putative membrane-associated protein	other		0.04134	0.0001	0.18877	-1570.26	0.04344	0.05727	-1573.08	5.65352
ETAE_0438	uxaA	Altronate hydrolase	Carbohydrates	Central carbohydrate metabolism	0.04872	0.02797	0.69229	-3492.5	0.0507	0.07777	-3496.22	7.4471
ETAE_0438	uxaA	Altronate hydrolase	Carbohydrates	Monosaccharides	0.04872	0.02797	0.69229	-3492.5	0.0507	0.07777	-3496.22	7.4471
ETAE_0439		Conserved hypothetical protein	other		0.02317	0.0001	0.17016	-1165.89	0.02288	0.12246	-1168.28	4.79158
ETAE_0470		Basic amino acid/polyamine antiporter, APA family	other		0.0589	0.03032	0.13723	-2991.62	0.06091	0.07424	-2994.11	4.98377
ETAE_0523	dsbA	Disulfide isomerase	Respiration	Respiration - no subcategory	0.06189	0.0001	0.34779	-1624.11	0.06168	0.05628	-1626.88	5.55829
ETAE_0523	dsbA	Disulfide isomerase	Protein Metabolism	Protein folding	0.06189	0.0001	0.34779	-1624.11	0.06168	0.05628	-1626.88	5.55829
ETAE_0543	trpR	Trp operon repressor	Amino Acids and Derivatives	Aromatic amino acids and derivatives	0.04115	0.0001	0.84725	-807.694	0.05156	0.04298	-810.125	4.8625
ETAE_0558		Conserved hypothetical protein	other		0.06997	0.02903	0.31691	-1717.54	0.07219	0.10179	-1721.09	7.1053
ETAE_0559	trxC	Thioredoxin 2	other		0.044	0.0001	0.39829	-958.815	0.04448	0.18333	-960.976	4.32114
ETAE_0569		Hypothetical protein	other		0.02031	0.0001	0.2215	-2225.62	0.02034	0.19864	-2227.89	4.54678
ETAE_0581	ribF	Bifunctional riboflavin kinase/FMN adenylyltransferase	Stress Response	Oxidative stress	0.05268	0.07825	0.44664	-1999.54	0.05211	0.30518	-2002.55	6.01654
ETAE_0581	ribF	Bifunctional riboflavin kinase/FMN adenylyltransferase	Cofactors, Vitamins, Prosthetic Groups, Pigments	Riboflavin, FMN, FAD	0.05268	0.07825	0.44664	-1999.54	0.05211	0.30518	-2002.55	6.01654
ETAE_0582	ileS	Isoleucyl-tRNA synthetase	Protein Metabolism	Protein biosynthesis	0.03154	0.02234	0.07818	-5833.9	0.03125	0.05445	-5836.78	5.75434
ETAE_0603	imp	LPS-Assembly protein	Cell Wall and Capsule	Gram-Negative cell wall components	0.0478	0.03008	0.10395	-5073.33	0.04789	0.06598	-5075.39	4.13028
ETAE_0606	hepA	ATP-Dependent helicase	other		0.02774	0.01233	0.07189	-6026.5	0.02828	0.0351	-6029.3	5.59701
ETAE_0625	ilvI	Acetolactate synthase 3 catalytic subunit	Amino Acids and Derivatives	Branched-chain amino acids	0.01936	0.01077	0.08363	-3893.82	0.01927	0.0541	-3897.3	6.96717
ETAE_0671	cynT	Carbonic anhydrase	Regulation and Cell signaling	Regulation and Cell signaling - no subcategory	0.02021	0.0001	0.04953	-1382	0.02036	0.02667	-1384.16	4.32626
ETAE_0695	mrcB	Penicillin-Binding protein 1b	Cell Wall and Capsule	Cell Wall and Capsule - no subcategory	0.02851	0.0361	0.15396	-5077.96	0.02893	0.07376	-5081.28	6.63161
ETAE_0743	cdsA	CDP-Diglyceride synthetase	Fatty Acids, Lipids, and Isoprenoids	Phospholipids	0.01815	0.01454	0.11783	-1852.88	0.0189	0.05249	-1854.85	3.93225
ETAE_0768		Putative DNA-binding transcriptional regulator	other		0.04528	0.0001	0.38754	-1489.16	0.04403	0.30942	-1492.45	6.5878
ETAE_0789	pepT	Peptidase T	Stress Response	Oxidative stress	0.04287	0.02937	0.13712	-2780.8	0.04365	0.08062	-2782.83	4.06478
ETAE_0946		PAS domain protein	other		0.11281	0.06641	0.39357	-8225.41	0.11239	0.23121	-8234.44	18.06
ETAE_1009		Hypothetical protein	other		0.11689	0.0001	0.47461	-859.455	0.11558	0.21222	-865.342	11.7738
ETAE_1031		Fimbrial chaperon protein	other		0.08913	0.02825	0.26616	-1806.58	0.09024	0.15123	-1809.05	4.9423
ETAE_1032		Fimbrial usher protein	Virulence	Adhesion	0.04961	0.00997	0.09826	-6265.31	0.04939	0.0671	-6270.31	10.0089
ETAE_1048	dld	D-Lactate dehydrogenase	Respiration	Electron donating reactions	0.04255	0.05494	0.25763	-3946.88	0.04346	0.11134	-3950.09	6.40652
ETAE_1048	dld	D-Lactate dehydrogenase	Carbohydrates	Organic acids	0.04255	0.05494	0.25763	-3946.88	0.04346	0.11134	-3950.09	6.40652
ETAE_1059	thiD	Phosphomethylpyrimidine kinase	Cofactors, Vitamins, Prosthetic Groups, Pigments	Cofactors, Vitamins, Prosthetic Groups, Pigments - no subcategory	0.06226	0.02734	0.35469	-1420.48	0.06474	0.11886	-1422.87	4.78605
ETAE_1074	rdgC	Recombination associated protein	DNA Metabolism	DNA repair	0.04913	0.0001	0.05755	-1887.23	0.04925	0.02635	-1889.18	3.8972
ETAE_1083	ppk	Polyphosphate kinase	Phosphorus Metabolism	Phosphorus Metabolism - no subcategory	0.01505	0.0001	0.03532	-4145.01	0.01498	0.02323	-4148.2	6.37194
ETAE_1083	ppk	Polyphosphate kinase	Nucleosides and Nucleotides	Purines	0.01505	0.0001	0.03532	-4145.01	0.01498	0.02323	-4148.2	6.37194
ETAE_1109	acrD	Aminoglycoside/Multidrug efflux system	other		0.02134	0.04142	0.18229	-6355.34	0.02139	0.12336	-6362.94	15.1935
ETAE_1126	amiA	N-Acetylmuramoyl-L-Alanine amidase	Regulation and Cell signaling	Regulation and Cell signaling - no subcategory	0.01035	0.00896	0.69306	-1616.59	0.01049	0.08304	-1624.71	16.2447
ETAE_1126	amiA	N-Acetylmuramoyl-L-Alanine amidase	Cell Wall and Capsule	Cell Wall and Capsule - no subcategory	0.01035	0.00896	0.69306	-1616.59	0.01049	0.08304	-1624.71	16.2447
ETAE_1129		Dyp-Type peroxidase family	other		0.03626	0.0001	0.25158	-2051.07	0.03633	0.06968	-2055.82	9.49526
ETAE_1146		Hypothetical protein	other		0.0206	0.0001	0.52962	-753.433	0.02092	0.08344	-757.029	7.19116
ETAE_1161	sfcA	Malate dehydrogenase (oxaloacetate-decarboxylating)	Carbohydrates	Central carbohydrate metabolism	0.01729	0.0001	0.06991	-3637.51	0.01776	0.02982	-3642.81	10.5938
ETAE_1219	flhB	Flagellar biosynthetic protein	Motility and Chemotaxis	Flagellar motility in Prokaryota	0.03308	0.01361	0.12992	-2548.83	0.03279	0.07657	-2552.73	7.81203
ETAE_1220	flhA	Flagellar biosynthesis protein	Motility and Chemotaxis	Flagellar motility in Prokaryota	0.00974	0.00559	0.03776	-4199.15	0.00981	0.02212	-4201.3	4.30757
ETAE_1295	arnT	4-Amino-4-Deoxy-L-Arabinose transferase	Cell Wall and Capsule	Gram-Negative cell wall components	0.04559	0.04154	0.22446	-4036.43	0.04583	0.12695	-4040.3	7.73701
ETAE_1323		Putative enzyme	other		0.02946	0.02122	0.20558	-3756.78	0.02931	0.10317	-3762.22	10.878
ETAE_1324		Peptidoglycan glycosyltransferase	RNA Metabolism	RNA processing and modification	0.01969	0.02361	0.11239	-3922.61	0.01983	0.06286	-3925.26	5.30122
ETAE_1324		Peptidoglycan glycosyltransferase	Cell Wall and Capsule	Cell Wall and Capsule - no subcategory	0.01969	0.02361	0.11239	-3922.61	0.01983	0.06286	-3925.26	5.30122
ETAE_1324		Peptidoglycan glycosyltransferase	Cell Division and Cell Cycle	Cell cycle in Prokaryota	0.01969	0.02361	0.11239	-3922.61	0.01983	0.06286	-3925.26	5.30122
ETAE_1337	flhC	Transcriptional activator	other		0.13763	0.03286	0.50789	-1461.36	0.13954	0.13837	-1463.88	5.03706
ETAE_1338	motA	Flagellar motor protein	Motility and Chemotaxis	Flagellar motility in Prokaryota	0.01699	0.0001	0.1117	-1778.21	0.01704	0.06911	-1781.24	6.06507
ETAE_1350	chaA	Calcium/Sodium:Proton antiporter	other		0.03394	0.01382	0.13228	-2143.96	0.03374	0.07573	-2146.26	4.58835
ETAE_1355		Anaerobic c4-dicarboxylate antiporter, DcuC family	other		0.02173	0.03987	0.17395	-2754.38	0.02181	0.09909	-2756.43	4.1116
ETAE_1356		DNA-Binding transcriptional activator	other		0.03428	0.0001	0.08481	-1768.51	0.03461	0.05525	-1771.67	6.31334
ETAE_1363	lysR	Transcriptional regulator	other		0.05144	0.02525	0.17578	-2172.79	0.05159	0.09652	-2175.63	5.68514
ETAE_1425	mviN	Integral membrane protein	Miscellaneous	Miscellaneous - no subcategory	0.01829	0.0001	0.04043	-3131.84	0.01824	0.02813	-3133.81	3.94015
ETAE_1429	cutC	Copper homeostasis protein	other		0.0411	0.01568	0.21902	-1694.03	0.04395	0.05403	-1696.09	4.12224
ETAE_1452	eda	Keto-Hydroxyglutarate-Aldolase/Keto-Deoxy-Phosphogluconate aldolase	Carbohydrates	Central carbohydrate metabolism	0.0265	0.01561	0.12398	-1394.72	0.0264	0.06642	-1396.96	4.48988
ETAE_1452	eda	Keto-Hydroxyglutarate-Aldolase/Keto-Deoxy-Phosphogluconate aldolase	Carbohydrates	Monosaccharides	0.0265	0.01561	0.12398	-1394.72	0.0264	0.06642	-1396.96	4.48988
ETAE_1452	eda	Keto-Hydroxyglutarate-Aldolase/Keto-Deoxy-Phosphogluconate aldolase	Amino Acids and Derivatives	Proline and 4-hydroxyproline	0.0265	0.01561	0.12398	-1394.72	0.0264	0.06642	-1396.96	4.48988
ETAE_1493	topB	DNA topoisomerase III	DNA Metabolism	Clusterbased DNA processing	0.03508	0.03206	0.163	-4120.42	0.03633	0.0608	-4122.97	5.09943
ETAE_1511		Multiple antibiotic transporter	other		0.00693	0.0001	0.06873	-1307.71	0.00708	0.03167	-1309.73	4.03249
ETAE_1528	ompW	Outer membrane protein W	other		0.04861	0.0001	0.18268	-1332.76	0.04868	0.05964	-1335.32	5.13661
ETAE_1553	cysB	Transcriptional regulator	other		0.01937	0.0001	0.12977	-2125.69	0.02029	0.04395	-2129.83	8.28204
ETAE_1582		Peptidoglycan glycosyltransferase	RNA Metabolism	RNA processing and modification	0.02608	0.02242	0.11472	-4272.52	0.02668	0.05264	-4274.7	4.35566
ETAE_1582		Peptidoglycan glycosyltransferase	Cell Wall and Capsule	Cell Wall and Capsule - no subcategory	0.02608	0.02242	0.11472	-4272.52	0.02668	0.05264	-4274.7	4.35566
ETAE_1584		Hypothetical protein	other		0.04974	0.04616	0.89105	-1109.85	0.04596	0.68879	-1112.23	4.7643
ETAE_1696	rnfG	Electron transport complex protein	Respiration	Electron donating reactions	0.05637	0.01413	0.18203	-1510.47	0.05686	0.06183	-1513.45	5.95478
ETAE_1713		Rok family transcriptional regulatory protein	Carbohydrates	Di- and oligosaccharides	0.02144	0.02514	0.10041	-3027.21	0.02132	0.06945	-3029.75	5.08801
ETAE_1745	uspE	Universal stress protein	other		0.04183	0.0001	0.0873	-2182.82	0.04277	0.05901	-2185.83	6.02683
ETAE_1751		Hypothetical protein	other		0.07285	0.0001	0.08731	-759.279	0.07253	0.05658	-761.629	4.69947
ETAE_1802		Purine-Cytosine permease	other		0.02262	0.0001	0.15975	-2860.31	0.02342	0.05057	-2865.51	10.3899
ETAE_1863		Predicted ATPase	Virulence	Regulation of virulence	0.03068	0.0001	0.10475	-2843.03	0.03058	0.05996	-2845.35	4.64613
ETAE_1871	sapB	Peptide transport system permease protein	Membrane Transport	ABC transporters	0.02248	0.0001	0.12283	-2005.53	0.02227	0.05021	-2008.05	5.039
ETAE_2044	uvrC	Excinuclease ABC subunit C	DNA Metabolism	DNA repair	0.02486	0.02903	0.12812	-3902.48	0.02503	0.08829	-3905.55	6.13909
ETAE_2067		Transcription-Repair coupling factor (superfamily II helicase)	RNA Metabolism	Transcription	0.02524	0.0001	0.07421	-4956.24	0.02526	0.03592	-4960.86	9.24764
ETAE_2067		Transcription-Repair coupling factor (superfamily II helicase)	DNA Metabolism	DNA replication	0.02524	0.0001	0.07421	-4956.24	0.02526	0.03592	-4960.86	9.24764
ETAE_2083		Hypothetical protein	other		0.01892	0.00065	0.11665	-2599.77	0.01738	0.06241	-2603.6	7.64579
ETAE_2143	fliG	Flagellar motor switch protein	Motility and Chemotaxis	Motility and Chemotaxis - no subcategory	0.02092	0.0001	0.13135	-1818.84	0.02146	0.05285	-1822.06	6.42653
ETAE_2154	fliR	Flagellar biosynthesis pathway, component	Motility and Chemotaxis	Flagellar motility in Prokaryota	0.02715	0.02023	0.24687	-1745.23	0.02873	0.05999	-1747.94	5.40375
ETAE_2192	dmsC	DMSO reductase anchor subunit	Respiration	Electron accepting reactions	0.05058	0.02644	0.33949	-2013.95	0.05055	0.16418	-2020.41	12.9138
ETAE_2232	artQ	Arginine transport system permease protein	Amino Acids and Derivatives	Arginine; urea cycle, polyamines	0.03039	0.0001	0.15295	-1552.27	0.02855	0.103	-1554.66	4.78775
ETAE_2303	fruB	Fructose-Specific PTS IIA/HPr components	Carbohydrates	Monosaccharides	0.06667	0.02379	0.36401	-2469.35	0.06694	0.16949	-2473.73	8.75376
ETAE_2315		DNA or RNA helicases of superfamily II	other		0.03907	0.00934	0.13023	-3014.18	0.04046	0.03039	-3016.55	4.74093
ETAE_2350	tyrP	Tyrosine-Specific transport protein	Miscellaneous	Miscellaneous - no subcategory	0.02851	0.0001	0.05165	-2635.49	0.02896	0.03215	-2637.69	4.40965
ETAE_2371	bglX	Beta-Glucosidase-Related glycosidases	other		0.02882	0.04214	0.12005	-5274.24	0.02937	0.06135	-5276.33	4.17285
ETAE_2391		Aminotransferase class I and II	other		0.00847	0.0001	0.03387	-2325.72	0.00852	0.01842	-2328.35	5.26348
ETAE_2403		Glutathione S-transferase	Stress Response	Oxidative stress	0.04767	0.0001	0.07462	-1552.81	0.04803	0.05256	-1554.93	4.24841
ETAE_2403		Glutathione S-transferase	Regulation and Cell signaling	Regulation and Cell signaling - no subcategory	0.04767	0.0001	0.07462	-1552.81	0.04803	0.05256	-1554.93	4.24841
ETAE_2408	ubiX	3-Octaprenyl-4-Hydroxybenzoate carboxy-lyase	Plant-Prokaryote DOE project	Plant-Prokaryote DOE project - no subcategory	0.05441	0.0001	0.09198	-1326.74	0.05374	0.05876	-1329.29	5.09695
ETAE_2408	ubiX	3-Octaprenyl-4-Hydroxybenzoate carboxy-lyase	Cofactors, Vitamins, Prosthetic Groups, Pigments	Quinone cofactors	0.05441	0.0001	0.09198	-1326.74	0.05374	0.05876	-1329.29	5.09695
ETAE_2540		Hypothetical protein	other		0.06159	0.04672	0.22961	-2097.56	0.0622	0.14611	-2099.7	4.2654
ETAE_2559	modA	Molybdate transporter periplasmic protein	Cofactors, Vitamins, Prosthetic Groups, Pigments	Folate and pterines	0.03052	0.0001	2.72762	-1614.31	0.02829	0.20442	-1617.5	6.37092
ETAE_2566	galK	Galactokinase	Carbohydrates	Di- and oligosaccharides	0.04817	0.0507	0.20003	-2651.21	0.04854	0.10682	-2653.69	4.94708
ETAE_2573	tolB	Translocation protein	Virulence	Virulence - no subcategory	0.01257	0.0001	0.04937	-2485.6	0.01256	0.03405	-2488.14	5.09328
ETAE_2589	gltA	Type II citrate synthase	Respiration	Respiration - no subcategory	0.02253	0.0001	0.03398	-2781.84	0.02286	0.02017	-2784.47	5.26689
ETAE_2589	gltA	Type II citrate synthase	Carbohydrates	Central carbohydrate metabolism	0.02253	0.0001	0.03398	-2781.84	0.02286	0.02017	-2784.47	5.26689
ETAE_2589	gltA	Type II citrate synthase	Carbohydrates	One-carbon Metabolism	0.02253	0.0001	0.03398	-2781.84	0.02286	0.02017	-2784.47	5.26689
ETAE_2600	kdpA	Potassium-Transporting ATPase subunit A	Membrane Transport	Membrane Transport - no subcategory	0.0468	0.01005	0.18389	-4053.82	0.0467	0.08598	-4057.75	7.86047
ETAE_2613		Outer membrane porin, OprD family	Carbohydrates	Aminosugars	0.05646	0.0001	0.09514	-3187.4	0.05453	0.0866	-3189.85	4.89174
ETAE_2638	leuS	Leucyl-tRNA synthetase	Protein Metabolism	Protein biosynthesis	0.02995	0.02445	0.08547	-4888.61	0.02991	0.05279	-4891.28	5.34662
ETAE_2760	eta	Exfoliative toxin A/B	other		0.03802	0.0001	0.07062	-2160.58	0.03887	0.03571	-2164.19	7.21129
ETAE_2849	rimM	16S rRNA-processing protein	Protein Metabolism	Protein biosynthesis	0.15739	0.0001	2.07158	-819.531	0.16212	0.18681	-821.753	4.44467
ETAE_2867		Amino acid transporter	Regulation and Cell signaling	Regulation and Cell signaling - no subcategory	0.0223	0.01082	0.11111	-3748.74	0.02207	0.07186	-3755.36	13.2349
ETAE_2990		Cyclopropane-Fatty-Acyl-Phospholipid synthase	other		0.07687	0.0001	0.18351	-2706.12	0.07682	0.11982	-2710.27	8.30071
ETAE_2991		Hypothetical protein	other		0.06674	0.01792	0.13965	-2262.96	0.06637	0.08986	-2265.45	4.97255
ETAE_3013		ABC-Type sugar transport system, ATPase component	other		0.02962	0.0001	0.03779	-1524.81	0.02976	0.0204	-1527.04	4.4487
ETAE_3017		Hypothetical protein	other		0.11215	0.1253	0.96804	-1826.88	0.1268	0.20079	-1829.59	5.41868
ETAE_3116	glpT	Sn-Glycerol-3-Phosphate transporter	Carbohydrates	Sugar alcohols	0.03206	0.0001	0.07045	-2504.23	0.03227	0.04668	-2506.76	5.07644
ETAE_3117	glpQ	Glycerophosphoryl diester phosphodiesterase	Carbohydrates	Sugar alcohols	0.02944	0.0001	0.30847	-2218.45	0.03201	0.0954	-2225.06	13.207
ETAE_3122	kch	Voltage-Gated potassium channel	other		0.05005	0.0001	0.1217	-2743.87	0.04894	0.09198	-2746.68	5.62075
ETAE_3240	fkpA	FKBP-Type peptidyl-prolyl cis-trans isomerase (rotamase)	Protein Metabolism	Protein folding	0.06834	0.01507	0.12846	-1814.56	0.06728	0.07094	-1817.48	5.83547
ETAE_3240	fkpA	FKBP-Type peptidyl-prolyl cis-trans isomerase (rotamase)	Potassium metabolism	Potassium metabolism - no subcategory	0.06834	0.01507	0.12846	-1814.56	0.06728	0.07094	-1817.48	5.83547
ETAE_3240	fkpA	FKBP-Type peptidyl-prolyl cis-trans isomerase (rotamase)	Membrane Transport	Membrane Transport - no subcategory	0.06834	0.01507	0.12846	-1814.56	0.06728	0.07094	-1817.48	5.83547
ETAE_3303	malT	ATP-Dependent transcriptional regulator MalT-like, LuxR family	Carbohydrates	Di- and oligosaccharides	0.0203	0.01685	0.06245	-5975.18	0.02042	0.03698	-5977.52	4.69385
ETAE_3305	malQ	4-Alpha-Glucanotransferase	Carbohydrates	Di- and oligosaccharides	0.0606	0.07833	0.38979	-5324.29	0.06109	0.17835	-5328.32	8.06151
ETAE_3305	malQ	4-Alpha-Glucanotransferase	Carbohydrates	Polysaccharides	0.0606	0.07833	0.38979	-5324.29	0.06109	0.17835	-5328.32	8.06151
ETAE_3311	glgP	Glucan phosphorylase	Carbohydrates	Di- and oligosaccharides	0.01439	0.00834	0.1226	-4893.78	0.01433	0.05211	-4898.47	9.37105
ETAE_3311	glgP	Glucan phosphorylase	Carbohydrates	Polysaccharides	0.01439	0.00834	0.1226	-4893.78	0.01433	0.05211	-4898.47	9.37105
ETAE_3342	cof	Cof-Like hydrolase	Nucleosides and Nucleotides	Detoxification	0.03858	0.01627	0.13554	-1660.04	0.03786	0.06159	-1662.42	4.75972
ETAE_3394	dppA	Periplasmic dipeptide transport protein	Motility and Chemotaxis	Motility and Chemotaxis - no subcategory	0.02353	0.02059	0.12028	-3450.6	0.02411	0.05077	-3453.62	6.03775
ETAE_3394	dppA	Periplasmic dipeptide transport protein	Membrane Transport	ABC transporters	0.02353	0.02059	0.12028	-3450.6	0.02411	0.05077	-3453.62	6.03775
ETAE_3452	cpxP	Periplasmic stress adaptor protein	Virulence	Resistance to antibiotics and toxic compounds	0.12534	0.10464	0.44033	-1135.41	0.12788	0.20981	-1137.46	4.08594
ETAE_3462		Membrane-Bound metallopeptidase	Stress Response	Oxidative stress	0.04816	0.02433	0.2558	-3316.36	0.04919	0.0997	-3322.47	12.2187
ETAE_3469	aphA	Acid phosphatase/phosphotransferase	Cofactors, Vitamins, Prosthetic Groups, Pigments	NAD and NADP	0.01742	0.0001	0.08465	-2092.51	0.01748	0.04451	-2094.78	4.55516
ETAE_3484	ppc	Phosphoenolpyruvate carboxylase	Carbohydrates	One-carbon Metabolism	0.01735	0.01281	0.08711	-5684.09	0.01745	0.04526	-5687.86	7.546
ETAE_3484	ppc	Phosphoenolpyruvate carboxylase	Carbohydrates	Fermentation	0.01735	0.01281	0.08711	-5684.09	0.01745	0.04526	-5687.86	7.546
ETAE_3484	ppc	Phosphoenolpyruvate carboxylase	Carbohydrates	Central carbohydrate metabolism	0.01735	0.01281	0.08711	-5684.09	0.01745	0.04526	-5687.86	7.546
ETAE_3510		Drug resistance transporter, EmrB/QacA subfamily	other		0.02592	0.01923	0.26942	-3316.97	0.02594	0.13918	-3323.11	12.2825
ETAE_3514	rbsC	Ribose ABC transporter permease protein	Carbohydrates	Monosaccharides	0.01321	0.0001	0.14375	-1908.58	0.01332	0.04106	-1910.69	4.20789

## Sheet: M8-M7 site model
Orthologs	Gene Symbol	Gene Length	LRT	Positive selection sites number	BEB-Percent	NCBI NR database Annotation	Category	Subcategory	BEB sites
ETAE_0025	uraA	1404	6.45943	8	0.017094	Putative xanthine/uracil permeases	Nucleosides and Nucleotides	Purines	12:A:0.874; 15:T:0.867; 17:H:0.781; 187:G:0.706; 459:H:0.777; 460:E:0.604; 461:T:0.550; 462:H:0.934;
ETAE_0025	uraA	1404	6.45943	8	0.017094	Putative xanthine/uracil permeases	Nucleosides and Nucleotides	Nucleosides and Nucleotides - no subcategory	12:A:0.874; 15:T:0.867; 17:H:0.781; 187:G:0.706; 459:H:0.777; 460:E:0.604; 461:T:0.550; 462:H:0.934;
ETAE_0069	mutM	810	7.43337	7	0.0259259	Formamidopyrimidine-Dna glycosylase	DNA Metabolism	DNA repair	19:E:0.820; 24:S:0.549; 102:M:0.540; 119:D:0.837; 192:A:0.663; 196:S:0.972*; 253:S:0.591;
ETAE_0094	ilvC	1479	6.49336	6	0.0121704	Ketol-Acid reductoisomerase	Cofactors, Vitamins, Prosthetic Groups, Pigments	Coenzyme A	2:T:0.743; 69:A:0.930; 88:S:0.971*; 311:A:0.623; 325:D:0.980*; 435:A:0.849;
ETAE_0094	ilvC	1479	6.49336	6	0.0121704	Ketol-Acid reductoisomerase	Amino Acids and Derivatives	Branched-chain amino acids	2:T:0.743; 69:A:0.930; 88:S:0.971*; 311:A:0.623; 325:D:0.980*; 435:A:0.849;
ETAE_0111	wzyE	1389	6.92689	7	0.0151188	Putative enterobacterial common antigen polymerase	Other		100:S:0.764; 101:S:0.704; 102:G:0.858; 181:A:0.660; 374:A:0.928; 441:A:0.660; 451:R:0.887;
ETAE_0148		606	6.66058	7	0.0346535	Hypothetical protein	Cofactors, Vitamins, Prosthetic Groups, Pigments	Quinone cofactors	26:S:0.514; 61:Q:0.968*; 82:A:0.954*; 92:C:0.846; 146:L:0.891; 180:A:0.660; 201:V:0.585;
ETAE_0148		606	6.66058	7	0.0346535	Hypothetical protein	Plant-Prokaryote DOE project	Plant-Prokaryote DOE project - no subcategory	26:S:0.514; 61:Q:0.968*; 82:A:0.954*; 92:C:0.846; 146:L:0.891; 180:A:0.660; 201:V:0.585;
ETAE_0214	lamB	1278	10.425	5	0.0117371	Maltoporin	Carbohydrates	Di- and oligosaccharides	99:S:0.963*; 101:S:0.786; 187:Y:0.987*; 189:R:0.700; 190:N:0.807;
ETAE_0223	citX	552	7.81934	4	0.0217391	2'-(5''-Triphosphoribosyl)-3'-Dephospho-Coa:Apo-Citrate lyase	Other		79:P:0.903; 104:Q:0.941; 179:T:0.992**; 183:V:0.928;
ETAE_0249	narJ	657	6.28246	11	0.0502283	Nitrate reductase delta subunit	Nitrogen Metabolism	Nitrogen Metabolism - no subcategory	38:A:0.875; 41:K:0.891; 44:Q:0.723; 48:A:0.754; 104:E:0.643; 125:S:0.739; 127:Q:0.838; 128:Q:0.795; 154:M:0.694; 180:A:0.751; 201:Q:0.529;
ETAE_0264		273	7.38296	1	0.010989	Putative Fe(2+)-trafficking protein	Stress Response	Stress Response - no subcategory	64:L:0.983*;
ETAE_0278	gshB	951	6.33792	4	0.0126183	Glutathione synthetase	Stress Response	Stress Response - no subcategory	41:D:0.703; 42:S:0.970*; 157:V:0.590; 192:K:0.612;
ETAE_0278	gshB	951	6.33792	4	0.0126183	Glutathione synthetase	Stress Response	Oxidative stress	41:D:0.703; 42:S:0.970*; 157:V:0.590; 192:K:0.612;
ETAE_0278	gshB	951	6.33792	4	0.0126183	Glutathione synthetase	Stress Response	Oxidative stress	41:D:0.703; 42:S:0.970*; 157:V:0.590; 192:K:0.612;
ETAE_0278	gshB	951	6.33792	4	0.0126183	Glutathione synthetase	Stress Response	Oxidative stress	41:D:0.703; 42:S:0.970*; 157:V:0.590; 192:K:0.612;
ETAE_0279	rsmE	732	7.91093	7	0.0286885	Ribosomal RNA small subunit methyltransferase E	Stress Response	Stress Response - no subcategory	67:N:0.962*; 68:H:0.849; 153:A:0.685; 155:D:0.834; 163:E:0.640; 187:T:0.736; 202:A:0.891;
ETAE_0279	rsmE	732	7.91093	7	0.0286885	Ribosomal RNA small subunit methyltransferase E	RNA Metabolism	RNA processing and modification	67:N:0.962*; 68:H:0.849; 153:A:0.685; 155:D:0.834; 163:E:0.640; 187:T:0.736; 202:A:0.891;
ETAE_0354	hflK	1245	7.82832	5	0.0120482	FtsH protease regulator	Stress Response	Stress Response - no subcategory	62:S:0.830; 67:T:0.509; 358:S:0.802; 364:S:0.628; 384:A:0.639;
ETAE_0372	ytfE	666	8.16392	7	0.0315315	Cell morphogenesis/cell wall metabolism regulator	Stress Response	Stress Response - no subcategory	61:A:0.827; 63:Q:0.941; 110:V:0.940; 167:R:0.540; 182:A:0.935; 219:N:0.891; 221:T:0.984*;
ETAE_0372	ytfE	666	8.16392	7	0.0315315	Cell morphogenesis/cell wall metabolism regulator	Nitrogen Metabolism	Nitrogen Metabolism - no subcategory	61:A:0.827; 63:Q:0.941; 110:V:0.940; 167:R:0.540; 182:A:0.935; 219:N:0.891; 221:T:0.984*;
ETAE_0409	pnp	2124	7.02232	8	0.0112994	Polyribonucleotide nucleotidyltransferase	RNA Metabolism	RNA processing and modification	167:M:0.706; 210:D:0.529; 234:H:0.711; 240:V:0.534; 244:H:0.803; 247:A:0.577; 695:S:0.774; 704:A:0.639;
ETAE_0457	gcp	1026	6.37196	4	0.0116959	O-Sialoglycoprotein endopeptidase	Other		261:T:0.967*; 324:S:0.691; 340:D:0.913; 341:R:0.752;
ETAE_0458		663	7.59932	11	0.0497738	Putative membrane protein	Fatty Acids, Lipids, and Isoprenoids	Phospholipids	194:K:0.570; 195:K:0.783; 198:A:0.590; 199:K:0.739; 200:G:0.932; 203:D:0.960*; 204:S:0.552; 207:Q:0.915; 209:T:0.906; 210:P:0.866; 212:R:0.747;
ETAE_0475	rsmC	1137	5.99305	9	0.0237467	16S RNA G1207 methylase	RNA Metabolism	RNA processing and modification	70:T:0.513; 71:A:0.648; 104:V:0.769; 125:A:0.557; 151:P:0.629; 152:R:0.680; 166:S:0.795; 199:N:0.589; 222:R:0.982*;
ETAE_0518	sspB	492	6.73216	3	0.0182927	Clpxp protease specificity-enhancing factor	Stress Response	Stress Response - no subcategory	109:G:0.588; 116:T:0.525; 131:E:0.993**;
ETAE_0573	mogA	588	6.28928	4	0.0204082	Molybdenum cofactor biosynthesis protein	Cofactors, Vitamins, Prosthetic Groups, Pigments	Folate and pterines	150:S:0.990*; 152:A:0.965*; 154:L:0.849; 178:S:0.979*;
ETAE_0735	glnD	2655	12.6659	15	0.0169492	Pii uridylyl-transferase	Nitrogen Metabolism	Nitrogen Metabolism - no subcategory	9:P:0.602; 43:H:0.832; 72:S:0.601; 77:T:0.940; 112:P:0.511; 116:A:0.850; 250:S:0.958*; 253:R:0.944; 301:A:0.850; 413:S:0.643; 426:R:0.681; 469:V:0.648; 762:D:0.851; 766:Q:0.649; 776:H:0.880;
ETAE_0772	tadA	543	8.54026	4	0.0220994	tRNA-Specific adenosine deaminase	RNA Metabolism	RNA processing and modification	96:P:0.810; 154:R:0.913; 156:E:0.919; 157:R:0.904;
ETAE_0982	thiI	1449	6.51673	7	0.0144928	Thiamine biosynthesis ATP pyrophosphatase	RNA Metabolism	RNA processing and modification	118:A:0.881; 330:Q:0.813; 365:T:0.651; 394:E:0.675; 421:A:0.514; 449:R:0.539; 470:K:0.908;
ETAE_0986		1380	7.95137	11	0.023913	Putative transporter, major facilitator family	Other		70:V:0.552; 85:F:0.652; 95:S:0.526; 186:S:0.533; 242:G:0.542; 262:F:0.571; 298:W:0.699; 401:A:0.857; 403:D:0.758; 408:C:0.742; 454:E:0.555;
ETAE_1034	ushA	1659	10.2004	7	0.0126582	5'-Nucleotidase / UDP-sugar diphosphatase	Nucleosides and Nucleotides	Pyrimidines	76:S:0.628; 206:N:0.686; 267:A:0.699; 338:A:0.704; 439:S:0.560; 478:D:0.695; 487:V:0.928;
ETAE_1034	ushA	1659	10.2004	7	0.0126582	5'-Nucleotidase / UDP-sugar diphosphatase	Nucleosides and Nucleotides	Purines	76:S:0.628; 206:N:0.686; 267:A:0.699; 338:A:0.704; 439:S:0.560; 478:D:0.695; 487:V:0.928;
ETAE_1049		336	6.12092	4	0.0357143	ArsR-Family transcriptional regulator	Regulation and Cell signaling	Regulation and Cell signaling - no subcategory	44:G:0.993**; 94:A:0.943; 96:E:0.958*; 97:T:0.672;
ETAE_1082	ppx	1530	6.70597	6	0.0117647	Exopolyphosphatase	Phosphorus Metabolism	Phosphorus Metabolism - no subcategory	253:D:0.957*; 257:R:0.762; 456:A:0.929; 463:H:0.959*; 491:A:0.596; 507:L:0.817;
ETAE_1082	ppx	1530	6.70597	6	0.0117647	Exopolyphosphatase	Phosphorus Metabolism	Phosphorus Metabolism - no subcategory	253:D:0.957*; 257:R:0.762; 456:A:0.929; 463:H:0.959*; 491:A:0.596; 507:L:0.817;
ETAE_1139	gltX	1416	7.93057	5	0.0105932	Glutamyl-tRNA synthetase	Cofactors, Vitamins, Prosthetic Groups, Pigments	Tetrapyrroles	321:E:0.639; 336:K:0.672; 393:V:0.920; 405:S:0.644; 451:Q:0.940;
ETAE_1139	gltX	1416	7.93057	5	0.0105932	Glutamyl-tRNA synthetase	Protein Metabolism	Protein biosynthesis	321:E:0.639; 336:K:0.672; 393:V:0.920; 405:S:0.644; 451:Q:0.940;
ETAE_1361		1470	15.2374	7	0.0142857	Anaerobic C4-dicarboxylate transporter	Other		470:V:0.515; 471:G:0.680; 481:S:0.902; 483:A:0.737; 485:S:0.947; 486:H:0.851; 488:G:0.689;
ETAE_1431	yecO	771	6.35395	5	0.0194553	Putative methyltransferase	Other		91:A:0.782; 132:E:0.622; 155:T:0.649; 234:C:0.945; 256:P:0.862;
ETAE_1443	znuA	1011	7.62411	14	0.041543	High-Affinity zinc transporter periplasmic component	Other		67:R:0.718; 100:N:0.800; 105:I:0.949; 107:S:0.543; 111:G:0.593; 128:T:0.883; 129:S:0.673; 131:R:0.930; 133:N:0.764; 151:G:0.949; 156:S:0.940; 158:H:0.547; 190:R:0.599; 195:K:0.802;
ETAE_1485		258	6.62403	2	0.0232558	Hypothetical protein	Other		19:V:0.825; 80:S:0.875;
ETAE_1512	oppA	1635	18.8968	6	0.0110092	Periplasmic oligopeptide-binding protein precursor	Membrane Transport	ABC transporters	22:A:0.560; 23:I:0.903; 350:A:0.932; 468:P:0.619; 488:T:0.718; 499:R:0.523;
ETAE_1538		252	6.78627	3	0.0357143	Hypothetical protein	Other		75:S:0.663; 78:P:0.921; 80:S:0.609;
ETAE_1668	silA	3168	9.92435	15	0.0142045	Putative cation efflux system protein (silver resistance)	Virulence	Resistance to antibiotics and toxic compounds	208:Q:0.626; 253:D:0.551; 258:Y:0.850; 302:T:0.684; 340:A:0.699; 427:E:0.664; 429:P:0.648; 564:N:0.644; 691:A:0.512; 724:I:0.504; 775:A:0.926; 961:A:0.792; 1002:S:0.687; 1046:A:0.686; 1047:S:0.935;
ETAE_1668	silA	3168	9.92435	15	0.0142045	Putative cation efflux system protein (silver resistance)	Virulence	Resistance to antibiotics and toxic compounds	208:Q:0.626; 253:D:0.551; 258:Y:0.850; 302:T:0.684; 340:A:0.699; 427:E:0.664; 429:P:0.648; 564:N:0.644; 691:A:0.512; 724:I:0.504; 775:A:0.926; 961:A:0.792; 1002:S:0.687; 1046:A:0.686; 1047:S:0.935;
ETAE_1707	manA	1179	7.49902	12	0.0305344	Mannose-6-Phosphate isomerase, class I	Carbohydrates	Monosaccharides	55:E:0.785; 56:Q:0.694; 150:E:0.571; 176:N:0.826; 194:E:0.865; 212:V:0.709; 240:A:0.901; 289:A:0.680; 296:K:0.842; 298:R:0.760; 306:C:0.703; 308:S:0.635;
ETAE_1749		951	6.69327	6	0.0189274	Antigenic protein Et 32	Other		94:E:0.844; 101:R:0.653; 104:T:0.978*; 106:Q:0.546; 114:Q:0.557; 236:G:0.524;
ETAE_1794		522	8.69334	7	0.0402299	Putative heme iron utilization protein	Virulence	Iron Scavenging Mechanisms	7:P:0.963*; 9:I:0.754; 153:E:0.562; 169:A:0.971*; 171:A:0.518; 172:R:0.962*; 173:A:0.821;
ETAE_1868	pspF	1026	7.62137	13	0.0380117	Phage shock protein operon transcriptional activator	Stress Response	Stress Response - no subcategory	256:I:0.939; 269:E:0.849; 275:L:0.626; 277:H:0.919; 295:K:0.648; 300:I:0.787; 301:S:0.518; 305:V:0.894; 308:A:0.671; 310:R:0.956*; 312:G:0.985*; 313:P:0.770; 314:T:0.950*;
ETAE_1878	rnb	1944	8.39884	12	0.0185185	Exoribonuclease II	RNA Metabolism	RNA processing and modification	101:R:0.830; 151:S:0.528; 159:T:0.936; 166:A:0.858; 193:R:0.512; 201:C:0.937; 307:P:0.668; 310:D:0.584; 327:Q:0.701; 496:A:0.846; 503:P:0.907; 593:S:0.922;
ETAE_1898	kduI	837	7.22613	7	0.0250896	5-Keto 4-deoxyuronate isomerase	Carbohydrates	Monosaccharides	58:A:0.503; 88:A:0.914; 95:R:0.738; 112:A:0.773; 114:R:0.915; 116:T:0.832; 121:T:0.555;
ETAE_1918	melR	942	6.47129	7	0.022293	Dna-Binding transcriptional dual regulator	Carbohydrates	Di- and oligosaccharides	15:P:0.550; 275:L:0.522; 282:Q:0.669; 283:R:0.690; 284:S:0.870; 285:S:0.661; 286:V:0.938;
ETAE_1930	ipdC	1647	6.24782	15	0.0273224	Similar to indole-3-pyruvate decarboxylase	Carbohydrates	Central carbohydrate metabolism	32:K:0.677; 100:Q:0.944; 103:R:0.779; 115:A:0.744; 117:Y:0.737; 170:A:0.917; 174:V:0.643; 182:T:0.592; 270:Q:0.646; 298:E:0.625; 304:K:0.643; 320:V:0.784; 334:T:0.699; 335:V:0.743; 381:Q:0.680;
ETAE_2073	bssS	255	22.9945	8	0.0941176	Biofilm formation regulatory protein	Other		72:E:0.908; 73:S:0.999**; 74:G:0.661; 75:D:0.982*; 76:C:0.976*; 77:L:0.999**; 78:Q:0.927; 79:S:1.000**;
ETAE_2234	artJ	735	19.7616	3	0.0122449	Arginine transport system substrate-binding protein	Amino Acids and Derivatives	Arginine; urea cycle, polyamines	13:L:0.990*; 120:T:0.931; 218:D:0.816;
ETAE_2271		828	9.08144	5	0.0181159	Nad-Dependent epimerase/dehydratase	Other		120:R:0.568; 223:L:0.959*; 241:S:0.890; 244:D:0.682; 247:Q:0.966*;
ETAE_2278	hisB	1080	17.2512	4	0.0111111	Imidazoleglycerol-Phosphate dehydratase	Amino Acids and Derivatives	Histidine Metabolism	73:N:0.956*; 150:E:0.992**; 152:C:0.983*; 155:S:0.963*;
ETAE_2278	hisB	1080	17.2512	4	0.0111111	Imidazoleglycerol-Phosphate dehydratase	Amino Acids and Derivatives	Histidine Metabolism	73:N:0.956*; 150:E:0.992**; 152:C:0.983*; 155:S:0.963*;
ETAE_2289	uxuA	1191	6.86951	4	0.0100756	Mannonate dehydratase	Carbohydrates	Monosaccharides	118:A:0.882; 156:A:0.907; 207:T:0.828; 335:S:0.694;
ETAE_2289	uxuA	1191	6.86951	4	0.0100756	Mannonate dehydratase	Carbohydrates	Central carbohydrate metabolism	118:A:0.882; 156:A:0.907; 207:T:0.828; 335:S:0.694;
ETAE_2407	fabG	687	8.79195	8	0.0349345	3-Ketoacyl-(Acyl-Carrier-Protein) reductase	Fatty Acids, Lipids, and Isoprenoids	Fatty acids	31:A:0.767; 48:L:0.789; 69:S:0.549; 192:N:0.810; 195:A:0.813; 196:Q:0.787; 201:A:0.574; 223:T:0.808;
ETAE_2415	truA	828	12.0123	5	0.0181159	tRNA pseudouridine synthase A	RNA Metabolism	RNA processing and modification	10:T:0.881; 11:S:0.849; 16:T:0.597; 82:L:0.642; 107:S:0.978*;
ETAE_2415	truA	828	12.0123	5	0.0181159	tRNA pseudouridine synthase A	RNA Metabolism	RNA processing and modification	10:T:0.881; 11:S:0.849; 16:T:0.597; 82:L:0.642; 107:S:0.978*;
ETAE_2417	pdxB	1128	7.88591	6	0.0159574	Erythronate-4-Phosphate dehydrogenase	Cofactors, Vitamins, Prosthetic Groups, Pigments	Pyridoxine	23:Q:0.844; 33:A:0.968*; 36:A:0.685; 157:V:0.853; 180:Q:0.996**; 303:Q:0.753;
ETAE_2525		582	11.8075	2	0.0103093	ThiJ/PfpI-Family thiamine biogenesis protein	Other		85:S:0.530; 193:Y:0.962*;
ETAE_2527		1536	8.02217	9	0.0175781	Hypothetical protein	Other		193:A:0.588; 202:R:0.556; 285:A:0.849; 335:Q:0.837; 339:C:0.843; 406:T:0.771; 450:S:0.672; 457:L:0.958*; 466:Q:0.555;
ETAE_2555	bioA	1293	13.5802	8	0.0185615	Adenosylmethionine-8-Amino-7-Oxononanoate aminotransferase	Cofactors, Vitamins, Prosthetic Groups, Pigments	Biotin	78:E:0.565; 245:E:0.533; 315:S:0.942; 387:A:0.508; 392:S:0.666; 395:C:0.994**; 399:A:0.978*; 403:D:0.911;
ETAE_2630	corC	888	10.4612	3	0.0101351	Putative Mg2+ and Co2+ transporter	Phosphorus Metabolism	Phosphorus Metabolism - no subcategory	285:A:0.983*; 286:S:0.868; 295:P:0.743;
ETAE_2631		1530	9.85414	11	0.0215686	Apolipoprotein N-acyltransferase	Protein Metabolism	Protein processing and modification	12:V:0.501; 19:I:0.616; 20:T:0.945; 118:K:0.679; 195:L:0.754; 196:A:0.554; 306:A:0.579; 310:D:0.970*; 460:R:0.630; 467:G:0.967*; 488:T:0.590;
ETAE_2631		1530	9.85414	11	0.0215686	Apolipoprotein N-acyltransferase	Phosphorus Metabolism	Phosphorus Metabolism - no subcategory	12:V:0.501; 19:I:0.616; 20:T:0.945; 118:K:0.679; 195:L:0.754; 196:A:0.554; 306:A:0.579; 310:D:0.970*; 460:R:0.630; 467:G:0.967*; 488:T:0.590;
ETAE_2654	nxiA	1029	9.29176	10	0.0291545	Putative nickel transporter	Membrane Transport	Membrane Transport - no subcategory	2:T:0.991**; 155:A:0.993**; 156:A:0.725; 159:A:0.773; 160:P:0.976*; 161:W:0.976*; 164:E:0.592; 299:F:0.765; 302:Q:0.935; 342:G:0.904;
ETAE_2710		222	14.2602	3	0.0405405	Hypothetical protein	Other		43:A:0.999**; 50:D:0.948; 68:S:0.999**;
ETAE_2910	hyfR	2145	12.9432	10	0.013986	Putative hydrogenlyase transcriptional activator	Respiration	Respiration - no subcategory	21:S:0.655; 98:V:0.984*; 239:S:0.505; 633:I:0.975*; 634:P:0.818; 639:S:0.912; 642:A:0.636; 646:P:0.809; 647:A:0.898; 697:L:0.845;
ETAE_3017		690	8.80082	9	0.0391304	Hypothetical protein	Other		12:S:0.936; 13:K:0.964*; 25:D:0.977*; 92:V:0.811; 111:G:0.539; 127:G:0.597; 132:S:0.555; 177:H:0.924; 199:A:0.669;
ETAE_3102	ssuC	1740	9.3898	14	0.0241379	Sulfonate/Nitrate/Taurine transport system permease protein	Other		5:P:0.953*; 58:S:0.824; 162:G:0.621; 220:T:0.708; 318:A:0.871; 321:R:0.857; 322:P:0.509; 323:A:0.910; 324:P:0.823; 329:S:0.567; 330:S:0.942; 332:Y:0.868; 338:G:0.682; 543:K:0.738;
ETAE_3174	arcC	933	20.6105	4	0.0128617	Carbamate kinase	Other		103:Q:0.880; 126:T:0.974*; 140:L:0.605; 253:T:0.658;
ETAE_3240	fkpA	825	8.33375	5	0.0181818	FKBP-Type peptidyl-prolyl cis-trans isomerase (rotamase)	Protein Metabolism	Protein folding	39:H:0.809; 269:S:0.541; 270:A:0.959*; 271:T:0.922; 272:A:0.954*;
ETAE_3240	fkpA	825	8.33375	5	0.0181818	FKBP-Type peptidyl-prolyl cis-trans isomerase (rotamase)	Potassium metabolism	Potassium metabolism - no subcategory	39:H:0.809; 269:S:0.541; 270:A:0.959*; 271:T:0.922; 272:A:0.954*;
ETAE_3240	fkpA	825	8.33375	5	0.0181818	FKBP-Type peptidyl-prolyl cis-trans isomerase (rotamase)	Membrane Transport	Membrane Transport - no subcategory	39:H:0.809; 269:S:0.541; 270:A:0.959*; 271:T:0.922; 272:A:0.954*;
ETAE_3242	slyD	663	10.3013	5	0.0226244	FKBP-Type peptidyl-prolyl cis-trans isomerase SlyD	Protein Metabolism	Protein folding	139:L:0.961*; 159:H:0.979*; 160:G:0.928; 161:E:0.930; 187:T:0.904;
ETAE_3242	slyD	663	10.3013	5	0.0226244	FKBP-Type peptidyl-prolyl cis-trans isomerase SlyD	Potassium metabolism	Potassium metabolism - no subcategory	139:L:0.961*; 159:H:0.979*; 160:G:0.928; 161:E:0.930; 187:T:0.904;
ETAE_3242	slyD	663	10.3013	5	0.0226244	FKBP-Type peptidyl-prolyl cis-trans isomerase SlyD	Membrane Transport	Membrane Transport - no subcategory	139:L:0.961*; 159:H:0.979*; 160:G:0.928; 161:E:0.930; 187:T:0.904;
ETAE_3278	envZ	1386	8.14997	6	0.012987	Osmolarity sensor protein	Other		416:S:0.666; 437:N:0.757; 438:M:0.948; 441:A:0.927; 442:N:0.905; 443:A:0.638;
ETAE_3330	rsmD	612	8.56942	5	0.0245098	Ribosomal RNA small subunit methyltransferase D	Other		101:C:0.959*; 118:P:0.686; 168:I:0.749; 192:A:0.635; 198:G:0.791;
ETAE_3346	mgtB	2712	10.8978	12	0.0132743	Magnesium-Translocating P-type ATPase	Other		16:Q:0.540; 50:R:0.829; 225:D:0.840; 228:S:0.635; 229:A:0.751; 393:V:0.644; 427:K:0.598; 587:T:0.816; 599:R:0.849; 611:Q:0.541; 797:I:0.590; 869:A:0.587;
ETAE_3368	mcp	1593	10.794	8	0.0150659	Methyl-Accepting chemotaxis sensory transducer	Motility and Chemotaxis	Motility and Chemotaxis - no subcategory	85:A:0.593; 209:L:0.574; 341:T:0.534; 519:D:0.875; 520:S:0.969*; 521:T:0.868; 522:G:0.918; 523:S:0.753;
ETAE_3371	ddlA	1173	10.4192	9	0.0230179	D-Alanylalanine synthetase	Cell Wall and Capsule	Cell Wall and Capsule - no subcategory	53:G:0.775; 62:Q:0.659; 83:T:0.687; 84:Q:0.582; 95:P:0.982*; 205:H:0.697; 307:E:0.569; 356:L:0.952*; 367:C:0.933;
ETAE_3371	ddlA	1173	10.4192	9	0.0230179	D-Alanylalanine synthetase	Cell Wall and Capsule	Cell Wall and Capsule - no subcategory	53:G:0.775; 62:Q:0.659; 83:T:0.687; 84:Q:0.582; 95:P:0.982*; 205:H:0.697; 307:E:0.569; 356:L:0.952*; 367:C:0.933;
ETAE_3396	uhpC	1347	19.1134	5	0.0111359	MFS transporter, OPA family, sugar phosphate sensor protein UhpC	Carbohydrates	Monosaccharides	437:D:0.963*; 438:S:0.862; 440:A:0.942; 444:V:0.854; 445:Q:0.949;
ETAE_3434		1020	8.90755	4	0.0117647	Transcriptional regulator	Regulation and Cell signaling	Regulation and Cell signaling - no subcategory	5:Q:0.661; 239:Q:0.609; 263:Q:0.624; 317:V:0.863;
ETAE_3488	mdfA	1188	6.24484	4	0.010101	Multidrug translocase	Other		185:K:0.576; 372:G:0.647; 373:T:0.909; 376:R:0.949;

## Sheet: M2a-M1a site model
Orthologs	Gene Symbol	Gene Length	LRT	Positive selection sites number	BEB-PERCENT	NCBI NR database Annotation	Category	Subcategory	BEB site
ETAE_0221	citT	1458	4.92311	2	0.00411523	Citrate carrier/Transporter	other		76:K:0.928; 304:D:0.570;
ETAE_0223	citX	552	6.81418	4	0.0217391	2'-(5''-Triphosphoribosyl)-3'-Dephospho-Coa:Apo-Citrate lyase	other		79:P:0.763; 104:Q:0.799; 179:T:0.973*; 183:V:0.818;
ETAE_0271	hemN	1131	9.06436	2	0.00530504	Coproporphyrinogen III oxidase and related Fe-S oxidoreductases	Stress Response	Stress Response - no subcategory	58:P:0.612; 153:T:0.993**;
ETAE_0271	hemN	1131	9.06436	2	0.00530504	Coproporphyrinogen III oxidase and related Fe-S oxidoreductases	Cofactors, Vitamins, Prosthetic Groups, Pigments	Tetrapyrroles	58:P:0.612; 153:T:0.993**;
ETAE_0271	hemN	1131	9.06436	2	0.00530504	Coproporphyrinogen III oxidase and related Fe-S oxidoreductases	RNA Metabolism	RNA processing and modification	58:P:0.612; 153:T:0.993**;
ETAE_0278	gshB	951	5.45285	2	0.00630915	Glutathione synthetase	Stress Response	Oxidative stress	41:D:0.646; 42:S:0.954*;
ETAE_0278	gshB	951	5.45285	2	0.00630915	Glutathione synthetase	Stress Response	Oxidative stress	41:D:0.646; 42:S:0.954*;
ETAE_0278	gshB	951	5.45285	2	0.00630915	Glutathione synthetase	Stress Response	Oxidative stress	41:D:0.646; 42:S:0.954*;
ETAE_0278	gshB	951	5.45285	2	0.00630915	Glutathione synthetase	Stress Response	Stress Response - no subcategory	41:D:0.646; 42:S:0.954*;
ETAE_0358	purA	1299	9.24141	3	0.00692841	Adenylosuccinate synthase	Amino Acids and Derivatives	Histidine Metabolism	156:E:0.915; 186:R:0.954*; 388:Q:0.976*;
ETAE_0358	purA	1299	9.24141	3	0.00692841	Adenylosuccinate synthase	Nucleosides and Nucleotides	Purines	156:E:0.915; 186:R:0.954*; 388:Q:0.976*;
ETAE_0458		663	6.07091	8	0.0361991	Putative membrane protein	Fatty Acids, Lipids, and Isoprenoids	Phospholipids	195:K:0.662; 199:K:0.594; 200:G:0.834; 203:D:0.888; 207:Q:0.837; 209:T:0.805; 210:P:0.760; 212:R:0.599;
ETAE_0518	sspB	492	5.1351	2	0.0121951	ClpXP protease specificity-enhancing factor	Stress Response	Stress Response - no subcategory	109:G:0.516; 131:E:0.968*;
ETAE_0554		564	6.80809	1	0.00531915	D,D-Heptose 1,7-bisphosphate phosphatase	Cell Wall and Capsule	Gram-Negative cell wall components	187:G:0.983*;
ETAE_0554		564	6.80809	1	0.00531915	D,D-Heptose 1,7-bisphosphate phosphatase	Cell Wall and Capsule	Capsular and extracellular polysacchrides	187:G:0.983*;
ETAE_0573	mogA	588	4.91799	4	0.0204082	Molybdenum cofactor biosynthesis protein	Cofactors, Vitamins, Prosthetic Groups, Pigments	Folate and pterines	150:S:0.953*; 152:A:0.874; 154:L:0.722; 178:S:0.909;
ETAE_0990	tig	1302	4.73779	3	0.00691244	FKBP-Type peptidyl-prolyl cis-trans isomerase (trigger factor)	other		152:V:0.726; 296:Q:0.866; 410:A:0.578;
ETAE_1049		336	5.38124	4	0.0357143	ArsR-Family transcriptional regulator	Regulation and Cell signaling	Regulation and Cell signaling - no subcategory	44:G:0.967*; 94:A:0.849; 96:E:0.874; 97:T:0.565;
ETAE_1080	phoB	690	5.3372	2	0.00869565	Phosphate regulon transcriptional regulatory protein	other		132:Q:0.889; 134:D:0.979*;
ETAE_1443	znuA	1011	5.44887	9	0.0267062	High-Affinity zinc transporter periplasmic component	other		67:R:0.506; 100:N:0.540; 105:I:0.771; 128:T:0.657; 131:R:0.758; 133:N:0.515; 151:G:0.770; 156:S:0.765; 195:K:0.575;
ETAE_1454	mdtI	330	5.82482	1	0.00909091	Multidrug efflux system protein	other		90:R:0.982*;
ETAE_1495	nudG	429	4.98839	1	0.00699301	Pyrimidine (deoxy)nucleoside triphosphate	Nucleosides and Nucleotides	Detoxification	30:S:0.972*;
ETAE_1674	purR	1026	8.55524	1	0.00292398	Dna-Binding transcriptional repressor	Nucleosides and Nucleotides	Purines	214:S:0.989*;
ETAE_1868	pspF	1026	7.9472	7	0.0204678	Phage shock protein operon transcriptional activator	Stress Response	Stress Response - no subcategory	256:I:0.719; 269:E:0.536; 277:H:0.602; 305:V:0.545; 310:R:0.825; 312:G:0.942; 314:T:0.887;
ETAE_2073	bssS	255	22.5743	8	0.0941176	Biofilm formation regulatory protein	other		72:E:0.933; 73:S:0.996**; 74:G:0.758; 75:D:0.982*; 76:C:0.980*; 77:L:0.997**; 78:Q:0.951*; 79:S:0.999**;
ETAE_2234	artJ	735	6.26584	3	0.0122449	Arginine transport system substrate-binding protein	Amino Acids and Derivatives	Arginine; urea cycle, polyamines	13:L:0.931; 120:T:0.780; 218:D:0.701;
ETAE_2278	hisB	1080	6.19995	4	0.0111111	Imidazoleglycerol-Phosphate dehydratase	Amino Acids and Derivatives	Histidine Metabolism	73:N:0.898; 150:E:0.952*; 152:C:0.914; 155:S:0.867;
ETAE_2278	hisB	1080	6.19995	4	0.0111111	Imidazoleglycerol-Phosphate dehydratase	Amino Acids and Derivatives	Histidine Metabolism	73:N:0.898; 150:E:0.952*; 152:C:0.914; 155:S:0.867;
ETAE_2356	menB	858	11.0084	1	0.0034965	Naphthoate synthase	Cofactors, Vitamins, Prosthetic Groups, Pigments	Quinone cofactors	212:K:0.998**;
ETAE_2489		678	10.8273	2	0.00884956	Hypothetical protein	other		125:K:0.976*; 126:T:0.994**;
ETAE_2555	bioA	1293	8.58766	5	0.0116009	Adenosylmethionine-8-Amino-7-Oxononanoate aminotransferase	Cofactors, Vitamins, Prosthetic Groups, Pigments	Biotin	315:S:0.845; 392:S:0.662; 395:C:0.974*; 399:A:0.935; 403:D:0.794;
ETAE_2654	nxiA	1029	5.9108	9	0.0262391	Putative nickel transporter	Membrane Transport	Membrane Transport - no subcategory	2:T:0.961*; 155:A:0.971*; 156:A:0.602; 159:A:0.593; 160:P:0.917; 161:W:0.908; 299:F:0.539; 302:Q:0.862; 342:G:0.803;
ETAE_2710		222	13.9038	3	0.0405405	Hypothetical protein	other		43:A:0.996**; 50:D:0.915; 68:S:0.996**;
ETAE_2866	ybaS	936	5.191	3	0.00961538	Glutaminase	Amino Acids and Derivatives	Glutamine, glutamate, aspartate, asparagine; ammonia assimilation	7:R:0.981*; 17:A:0.827; 23:A:0.573;
ETAE_2910	hyfR	2145	5.22006	8	0.0111888	Putative hydrogenlyase transcriptional activator	Respiration	Respiration - no subcategory	98:V:0.936; 633:I:0.913; 634:P:0.649; 639:S:0.828; 642:A:0.614; 646:P:0.742; 647:A:0.803; 697:L:0.651;
ETAE_3017		690	4.66546	5	0.0217391	Hypothetical protein	other		12:S:0.822; 13:K:0.876; 25:D:0.904; 92:V:0.500; 177:H:0.766;
ETAE_3207	rplQ	387	8.67312	1	0.00775194	50S ribosomal protein L17	Protein Metabolism	Protein biosynthesis	120:V:0.806;
ETAE_3218	rplE	540	5.13615	1	0.00555556	50S ribosomal protein L5	Protein Metabolism	Protein biosynthesis	58:T:0.855;
ETAE_3242	slyD	663	9.18818	5	0.0226244	FKBP-Type peptidyl-prolyl cis-trans isomerase SlyD	Protein Metabolism	Protein folding	139:L:0.914; 159:H:0.916; 160:G:0.802; 161:E:0.799; 187:T:0.761;
ETAE_3242	slyD	663	9.18818	5	0.0226244	FKBP-Type peptidyl-prolyl cis-trans isomerase SlyD	Membrane Transport	Membrane Transport - no subcategory	139:L:0.914; 159:H:0.916; 160:G:0.802; 161:E:0.799; 187:T:0.761;
ETAE_3242	slyD	663	9.18818	5	0.0226244	FKBP-Type peptidyl-prolyl cis-trans isomerase SlyD	Potassium metabolism	Potassium metabolism - no subcategory	139:L:0.914; 159:H:0.916; 160:G:0.802; 161:E:0.799; 187:T:0.761;
ETAE_3371	ddlA	1173	5.5363	7	0.0179028	D-Alanylalanine synthetase	Cell Wall and Capsule	Cell Wall and Capsule - no subcategory	53:G:0.601; 62:Q:0.546; 83:T:0.522; 95:P:0.915; 205:H:0.534; 356:L:0.843; 367:C:0.816;
ETAE_3371	ddlA	1173	5.5363	7	0.0179028	D-Alanylalanine synthetase	Cell Wall and Capsule	Cell Wall and Capsule - no subcategory	53:G:0.601; 62:Q:0.546; 83:T:0.522; 95:P:0.915; 205:H:0.534; 356:L:0.843; 367:C:0.816;
ETAE_3396	uhpC	1347	7.46789	5	0.0111359	MFS transporter, OPA family, sugar phosphate sensor protein UhpC	Carbohydrates	Monosaccharides	437:D:0.872; 438:S:0.674; 440:A:0.832; 444:V:0.670; 445:Q:0.900;
