# Supplementary material for: Edwardsiella Comparative Phylogenomics Reveal the New Intra/Inter-Species Taxonomic Relationships, Virulence Evolution and Niche Adaptation Mechanisms
Source: PLoS One. 2012 May 10;7(5):e36987. doi: 10.1371/journal.pone.0036987 (PMC3349661; doi:10.1371/journal.pone.0036987)
Supplement: Table S12 — primer list. (XLS) [file pone.0036987.s016.xls]

## Sheet: Sheet2
Name	Function	Sequence (5'-3')a
ETAE1968-For	Insert null mutant	GGAAGATCTAGTCAGGGCGTGGCGTCGATGAA
ETAE1968-Rev	Insert null mutant	ACATGCATGCGGCGATAAACTCGCTGTGGCATACC
ETAE1974-For	Insert null mutant	GGAAGATCTACCGGATCAAAGGGCTGTGGAAT
ETAE1974-Rev	Insert null mutant	ACATGCATGCGGGTGAACTTCTGATTGAGGTACTC
ETAE0818-For	Insert null mutant	GGAAGATCTCCAGCAGCATCAGTCAGGAAAGT
ETAE0818-Rev	Insert null mutant	ACATGCATGCCAGCTCCGCCAATAGATCCAGTA
ETAE2842-For	Insert null mutant	GGAAGATCTGTAATCCCTATGCCATCACGCTAGG
ETAE2842-Rev	Insert null mutant	ACATGCATGCTTTGGCAGCTCCATTATCTGCCCTC
ETAE1799-For	Insert null mutant	GGAAGATCTCATCGCGCTGTCACAGATAAGCGAG
ETAE1799-Rev	Insert null mutant	ACATGCATGCCATCGTGGCTGATCAGGATCAGATC
ETAE1798-For	Insert null mutant	GGAAGATCTCGAGCGCTTTAGCCTGCAGTGCTTT
ETAE1798-Rev	Insert null mutant	ACATGCATGCACGCAGCCACGGTTACCGACGAA
ETAE1794-For	Insert null mutant	GGAAGATCTGCCTTTGATCGGGTTTGGCAAACCC
ETAE1794-Rev	Insert null mutant	ACATGCATGCATAAACCACACGCTGGCGGTCTCCA
ETAE2610-For	Insert null mutant	GGAAGATCTGTACAAGAAGCTGATCGACATGGGC
ETAE2610-Rev	Insert null mutant	ACATGCATGCCGATTTCACGCTGACGCTTCTCG
ETAE0393-For	Insert null mutant	GGAAGATCTATCACCTCGATCACCCGTACCCTCAA
ETAE0393-Rev	Insert null mutant	ACATGCATGCTAGCGGTGGGCATTCTCCACCAAAT
ETAE1081-For	Insert null mutant	GGAAGATCTTGGCCGGAGGATAATGGGCAGAA
ETAE1081-Rev	Insert null mutant	ACATGCATGCGCTGCCGAACCAGTCCATCCATACG
SacI-down	Null mutant verified	CAGCAACTTAAATAGCCTCTAAGGT
glyA-f	MLST sequencing	AGCTGTGGCAGGCAATGCAGCAGGA
glyA-r	MLST sequencing	ACGCGAATACCGGAGGTCACGAACG
mdh-f	MLST sequencing	GCATTCACGGCATTCTCCATTTA
mdh-r	MLST sequencing	TTACTACGATCCCGTCACCCATGAG
pgi-f	MLST sequencing	CCAAGAACCGGATTAACGCAGAG
pgi-r	MLST sequencing	TTCGACCGCCTCACGAGATTTAC
fusA-f	MLST sequencing	AAAATGAAAGCCATCAACTGGAATG
fusA-r	MLST sequencing	CGTCATGGTAAGAACCGAAGTGC
aspA-f	MLST sequencing	GAATTTGTTCGCGGCATGGTTAT
aspA-r	MLST sequencing	CAGGTTTCTTTGTTGGCAGTGAT
tpi-f	MLST sequencing	CAAGGCGAGTTGATTTCGATTATGT
tpi-r	MLST sequencing	CCGTTTAAGGGCGATTGGCTGGA
